# Supplementary material for: Vet-ICD-O-Canine-1, a System for Coding Canine Neoplasms Based on the Human ICD-O-3.2
Source: Cancers (Basel). 2022 Mar 16;14(6):1529. doi: 10.3390/cancers14061529 (PMC8946502; doi:10.3390/cancers14061529)
Supplement: Supplementary file 1 [file cancers-14-01529-s001.zip]

Archive with 1 entries (1 files):
- cancers-1584589-supplementary.xlsx
