# Supplementary material for: Vet-ICD-O-Canine-1, a System for Coding Canine Neoplasms Based on the Human ICD-O-3.2
Source: Cancers (Basel). 2022 Mar 16;14(6):1529. doi: 10.3390/cancers14061529 (PMC8946502; doi:10.3390/cancers14061529)
Supplement: Supplementary file 1 [file cancers-14-01529-s001.zip › cancers-1584589-supplementary.xlsx]

## Sheet: Topography list
Vet-ICD-O-canine-1, First Edition
Level	Vet-ICD-O-canine-1 code	Description	Include	Excludes	Note
1	C00	LIP
2	C00.0	External upper lip
2	C00.1	External lower lip
2	C00.2	External lip, NOS
2	C00.3	Mucosa of upper lip
2	C00.4	Mucosa of lower lip
2	C00.5	Mucosa lip, NOS
2	C00.6	Commissure of lip	Labial commissure
2	C00.8	Overlapping lesion of lip
1	C01	BASE OF TONGUE
2	C01.9	Base of tongue, NOS
1	C02	OTHER AND UNSPECIFIED PARTS OF TONGUE
2	C02.0	Dorsal surface of tongue, NOS
2	C02.1	Border of tongue	Tip of tongue
2	C02.2	Ventral surface of tongue, NOS
2	C02.3	Anterior 2/3 of tongue, NOS	Anterior tongue, NOS
2	C02.4	Lingual tonsil
2	C02.8	Overlapping lesion of tongue
2	C02.9	Tongue, NOS
1	C03	GUM
2	C03.0	Upper gum	Maxillary gingiva; Upper gingiva
2	C03.1	Lower gum	Mandibular gingiva; Lower gingiva
2	C03.9	Gum, NOS	Gingiva, NOS; Periodontal tissue; Tooth socket
1	C04	FLOOR OF MOUTH
2	C04.0	Anterior floor of mouth
2	C04.1	Lateral floor of mouth
2	C04.8	Overlapping lesion of floor of mouth
2	C04.9	Floor of mouth, NOS
1	C05	PALATE
2	C05.0	Hard palate
2	C05.1	Soft palate, NOS		Nasopharyngeal surface of soft palate (C11.3)
2	C05.2	Palatinus muscle			This corresponds to the uvula in humans
2	C05.8	Overlapping lesion of palate	Junction of hard and soft palate
2	C05.9	Palate, NOS	Roof of mouth
1	C06	OTHER AND UNSPECIFIED PARTS OF MOUTH
2	C06.0	Cheek mucosa	Internal cheek
2	C06.1	Vestibule of mouth
2	C06.2	Retromolar area
2	C06.8	Overlapping lesion of other and unspecified parts of mouth
2	C06.9	Mouth, NOS	Oral cavity; Oral mucosa; Minor salivary glands, NOS
1	C07	PAROTID GLAND
2	C07.9	Parotid gland	Parotid, NOS; Parotid gland duct
1	C08	OTHER AND UNSPECIFIED MAJOR SALIVARY GLANDS			Neoplasms of the minor salivary glands should be classified according to their anatomical site; if the location is not specified, the topographic code C06.9 should be applied
2	C08.0	Submandibular gland	Submaxillary gland; Submandibular gland duct
2	C08.1	Sublingual gland	Sublingual gland duct
V	C08.11	Zygomatic gland
2	C08.8	Overlapping lesion of major salivary glands
2	C08.9	Major salivary gland, NOS	Salivary gland, NOS	Minor salivary gland, NOS C06.9
1	C09	TONSIL
2	C09.0	Tonsillar fossa
2	C09.1	Tonsillar pillar	Glossopalatine fold
V	C09.13	Palatine tonsil			Palatine tonsils are the main tonsils in dogs and therefore when the pathology report mentions the generic term "tonsil", the code C09.13 should be applied.
V	C09.14	Paraepiglottic/epiglottic tonsil
2	C09.8	Overlapping lesion of tonsil
2	C09.9	Tonsil, NOS		Lingual tonsil (C02.4) and Pharyngeal tonsil (C11.1)
1	C10	OROPHARYNX
2	C10.0	Vallecula
2	C10.1	Anterior surface of epiglottis
2	C10.2	Lateral wall of oropharynx
2	C10.3	Posterior wall of oropharynx
2	C10.4	Branchial cleft
2	C10.8	Overlapping lesion of oropharynx
2	C10.9	Oropharynx, NOS
1	C11	NASOPHARYNX
2	C11.0	Superior wall of nasopharynx	Roof of nasopharynx
2	C11.1	Posterior wall of nasopharynx	Pharyngeal tonsil
2	C11.2	Lateral wall of nasopharynx
2	C11.3	Anterior wall of nasopharynx	Nasopharyngeal surface of soft palate; Pharyngeal fornix; Choana; Posterior margin of nasal septum
2	C11.8	Overlapping lesion of nasopharynx
2	C11.9	Nasopharynx, NOS	Nasopharyngeal wall
1	C12	PYRIFORM SINUS
2	C12.9	Pyriform sinus
1	C13	HYPOPHARYNX
2	C13.0	Postcricoid region	Cricoid, NOS
2	C13.1	Hypopharyngeal aspect of aryepiglottic fold	Aryepiglottic fold, NOS	Laryngeal aspect of aryepiglottic fold C32.1
2	C13.2	Posterior wall of hypopharynx
2	C13.8	Overlapping lesion of hypopharynx
2	C13.9	Hypopharynx, NOS	Hypopharyngeal wall
1	C14	OTHER AND ILL-DEFINED SITES IN LIP, ORAL CAVITY AND PHARYNX
2	C14.0	Pharynx, NOS	Pharyngeal wall, NOS; Wall of pharynx, NOS; Lateral wall of pharynx, NOS; Posterior wall of pharynx, NOS
2	C14.2	Waldeyer ring
2	C14.8	Overlapping lesion of lip, oral cavity and pharynx			Neoplasms of lip, oral cavity and pharynx whose point of origin cannot be assigned to any one of the categories C00 to C14.2
1	C15	ESOPHAGUS
2	C15.0	Cervical esophagus
2	C15.1	Thoracic esophagus
2	C15.2	Abdominal esophagus
2	C15.3	Upper third of esophagus
2	C15.4	Middle third of esophagus
2	C15.5	Lower third of esophagus
2	C15.8	Overlapping lesion of esophagus
2	C15.9	Esophagus, NOS
1	C16	STOMACH
2	C16.0	Cardia, NOS	Gastric cardia, NOS; Cardioesophageal junction; Gastroesophageal junction
2	C16.1	Fundus of stomach	Gastric fundus
2	C16.2	Body of stomach
2	C16.3	Gastric antrum	Pyloric antrum
2	C16.4	Pylorus
V	C16.41	Glandular
V	C16.42	Non-Glandular
2	C16.5	Lesser curvature of stomach, NOS			Not classifiable with the codes C16.1 to C16.4
2	C16.6	Greater curvature of stomach, NOS			Not classifiable with the codes C16.0 to C16.4
2	C16.8	Overlapping lesion of stomach	Anterior wall of stomach, NOS; Posterior wall of stomach, NOS		Not classifiable with the codes C16.1 to C16.4
2	C16.9	Stomach, NOS	Gastric, NOS
1	C17	SMALL INTESTINE
2	C17.0	Duodenum
2	C17.1	Jejunum
2	C17.2	Ileum		Excludes Ileocecal valve C18.0
2	C17.3	Meckel diverticulum			Site of neoplasm
2	C17.8	Overlapping lesion of small intestine
2	C17.9	Small intestine, NOS
1	C18	COLON
2	C18.0	Cecum	Ileocecal valve; Ileocecal junction
2	C18.2	Ascending colon
2	C18.3	Hepatic flexure of colon
2	C18.4	Transverse colon
2	C18.5	Splenic flexure of colon
2	C18.6	Descending colon
2	C18.7	Sigmoid colon	Sigmoid, NOS; Sigmoid flexure of colon
2	C18.8	Overlapping lesion of colon
2	C18.9	Colon, NOS	Large intestine, NOS
1	C19	COLORECTAL JUNCTION
2	C19.9	Colorectal junction
1	C20	RECTUM
2	C20.9	Rectum, NOS	Rectal ampulla
1	C21	ANUS AND ANAL CANAL
2	C21.0	Anus, NOS		Skin of anus
2	C21.1	Anal canal	Anal sphincter
2	C21.3	Perianal skin			This code and term are planned to be included in ICD-O-4
2	C21.8	Overlapping lesion of rectum, anus and anal canal	Anorectal junction
1	C22	LIVER AND INTRAHEPATIC BILE DUCTS
2	C22.0	Liver	Hepatic, NOS
2	C22.1	Intrahepatic bile duct	Biliary canaliculus; Cholangiole
1	C23	GALLBLADDER
2	C23.9	Gallbladder
1	C24	OTHER AND UNSPECIFIED PARTS OF BILIARY TRACT
2	C24.0	Extrahepatic bile duct	Bile duct, NOS; Biliary duct, NOS; Common bile duct; Common duct; Hepatic bile duct; Hepatic duct; Sphincter of Oddi
2	C24.1	Ampulla of Vater	Periampullary
2	C24.8	Overlapping lesion of biliary tract			Neoplasms involving both intrahepatic and extrahepatic bile ducts
2	C24.9	Biliary tract, NOS
1	C25	PANCREAS
2	C25.0	Right pancreas			The head (C25.0) and tail (C25.2) of the pancreas have been replaced with the right and left pancreas
2	C25.1	Body pancreas
2	C25.2	Left pancreas
2	C25.3	Pancreatic duct	Duct of Santorini; Duct of Wirsung
2	C25.4	Islets of Langerhans	Islands of Langerhans; Endocrine pancreas
2	C25.7	Other specified parts of pancreas	Neck of pancreas
2	C25.8	Overlapping lesion of pancreas
2	C25.9	Pancreas, NOS
1	C26	OTHER AND ILL-DEFINED DIGESTIVE ORGANS
2	C26.0	Intestinal tract, NOS	Intestine, NOS
2	C26.8	Overlapping lesion of digestive system			Neoplasms of digestive organs whose point of origin cannot be assigned to any one of the categories C15 to C26.0
2	C26.9	Gastrointestinal tract, NOS	Alimentary tract, NOS; Digestive tract, NOS
1	C30	NASAL CAVITY AND MIDDLE EAR
2	C30.0	Nasal cavity	Nasal conchae (dorsal, ventral, middle, ethmoidal); Nasal meatuses (dorsal, middle, ventral, common, nasopharyngeal); Nasal septum; Nostrils; Dorsolateral nasal cartilage; Ventrolateral nasal cartilage; Accessory cartilage; Vomeronasal organ; Alar folds; Nasal vestibule	Nose, NOS (C76.0)
2	C30.1	Middle ear	Middle ear; Inner ear; Auditory tube; Eustachian tube; Tympanic cavity
V	C30.11	Tympanic bulla			The tympanic bulla is lacking in humans.
1	C31	ACCESSORY SINUSES/PARANASAL SINUSES
2	C31.0	Maxillary recess
2	C31.2	Frontal sinus
2	C31.8	Overlapping lesion of accessory sinuses
2	C31.9	Accessory sinus, NOS	Paranasal sinus
1	C32	LARYNX
2	C32.0	Glottis	Vocal folds; Arytenoid cartilages; Rima glottidis.
2	C32.1	Epiglottis, NOS	Laryngeal aspect of aryepiglottic fold
2	C32.2	Subglottis
2	C32.3	Laryngeal cartilage	Arytenoid cartilage; Cricoid cartilage; Cuneiform process of the arythenoid cartilage; Thyroid cartilage; Sesamoid cartilage; Interarythenoid cartilage
2	C32.8	Overlapping lesion of larynx
2	C32.9	Larynx, NOS
1	C33	TRACHEA
2	C33.9	Trachea
1	C34	BRONCHUS AND LUNG
2	C34.0	Main bronchus	Hilus of lung
2	C34.1	Cranial lobe, lung	Cranial lobe, bronchus		Replaces ICD-O-3.2 term "Upper lobe, lung"
2	C34.2	Middle lobe, lung	Middle lobe, bronchus		Replaces ICD-O-3.2 term "Middle lobe, lung"
2	C34.3	Caudal lobe, lung	Caudal lobe, bronchus		Replaces ICD-O-3.2 term "Lower lobe, lung"
V	C34.40	Accessory lobe	Accessory lobe, bronchus
2	C34.8	Overlapping lesion of lung
2	C34.9	Lung, NOS	Pulmonary, NOS; Bronchus, NOS; Bronchogenic; Bronchiole
1	C37	THYMUS
2	C37.9	Thymus
1	C38	HEART, MEDIASTINUM, AND PLEURA
2	C38.0	Heart	Endocardium; Epicardium; Myocardium; Pericardium; Cardiac ventricle; Cardiac atrium
2	C38.1	Cranial mediastinum
2	C38.2	Caudal mediastinum
2	C38.3	Mediastinum, NOS
2	C38.4	Pleura, NOS	Parietal pleura; Visceral pleura
2	C38.8	Overlapping lesion of heart, mediastinum and pleura
1	C39	OTHER AND ILL-DEFINED SITES WITHIN RESPIRATORY SYSTEM AND INTRATHORACIC ORGANS
2	C39.0	Upper respiratory tract, NOS
2	C39.8	Overlapping lesion of respiratory system and intrathoracic organs			Neoplasms of respiratory and intrathoracic organs whose point of origin cannot be assigned to any one of the categories C30 to C39.0
2	C39.9	Ill-defined sites within respiratory system	Respiratory tract, NOS
1	C40	BONES, JOINTS AND ARTICULAR CARTILAGE OF LIMBS
2	C40.0	Long bones of forelimb, scapula and associated joints	Bone of forelimb; Bone of shoulder; Elbow joint; Humerus; Radius; Scapula; Shoulder girdle; Shoulder joint; Ulna
2	C40.1	Short bones of forelimb and associated joints	Carpal bones; Accessory carpal bone; Sesamoid bones; Proximal Phalanx; Middle phalanx; Distal phalanx; Carpal joint
2	C40.2	Long bones of hindlimb and associated joints	Bone of hindlimb: Femur; Fibula: Stifle joint, NOS; Meniscus of stifle joint; Tibia
2	C40.3	Short bones of hindlimb and associated joints	Metatarsal bone; Patella; Tarsal bones; Sesamoid bones; Proximal phalanx; Middle phalanx; Distal phalanx
2	C40.8	Overlapping lesion of bones, joints and articular cartilage of limbs
2	C40.9	Bone limb, NOS	Cartilage of limb, NOS; Joint of limb, NOS; Articular cartilage of limb, NOS
1	C41	BONES, JOINTS AND ARTICULAR CARTILAGE OF OTHER AND UNSPECIFIED SITES
2	C41.0	Bones of skull and associated joints	Calvarium; Ethmoid bone; Frontal bone; Hyoid bone; Maxilla; Upper jaw bone; Nasal bone; Occipital bone; Parietal bone; Skull, NOS; Sphenoid bone; Temporal bone; Zygomatic bone; Lacrimal bone; Incisive bone; Palatine bone; Pterygoid bone; Interparietal bone; Basisphenoid bone; Presphenoid bone	Mandible C41.1
2	C41.1	Mandible	Jaw bone, NOS; Lower jaw bone; Temporomandibular joint
2	C41.2	Vertebral column	Atlas; Axis; Intervertebral disc; Nucleus pulposus; Spinal column; Spine; Vertebra	Sacrum and Coccyx C41.4
2	C41.3	Rib, sternum, clavicle and associated joints	Costal cartilage; Costovertebral joint; Sternocostal joint
2	C41.4	Pelvic bones, sacrum, coccygeal vertebrae and associated joints	Acetabulum; Bone of hip; Coccygeal vertebrae; Hip joint; Ilium; Ischium; Pelvic bone; Pubis; Symphysis pubis
V	C41.41	Bones of tail
2	C41.8	Overlapping lesion of bones, joints and articular cartilage			Neoplasms of bones, joints and articular cartilage whose point of origin cannot be assigned to any one of the categories C40 to C41
2	C41.9	Bone, NOS	Bone, NOS; Joint, NOS; Cartilage, NOS; Skeletal bone; Articular cartilage, NOS
1	C42	HEMATOPOIETIC AND RETICULOENDOTHELIAL SYSTEMS
2	C42.0	Blood
2	C42.1	Bone marrow
2	C42.2	Spleen
2	C42.3	Reticuloendothelial system, NOS
2	C42.4	Hematopoietic system, NOS
1	C44	SKIN		Skin of vulva C51._, Skin of penis C60.9 and Skin of scrotum C63.2
2	C44.0	Skin lip, NOS	Skin of lower lip; Skin of upper lip
2	C44.1	Eyelid, NOS	Canthus, NOS; Medial canthus; Meibomian gland; Lateral canthus; Upper eyelid; Lower eyelid
2	C44.2	External ear	Auricle, NOS; Pinna; Ceruminous gland; Concha; Ear, NOS; External auditory canal; Auditory canal, NOS; Auricular canal, NOS; External auricular canal; Ear canal; External auditory meatus; Skin of ear, NOS
2	C44.3	Skin of other and unspecified parts of head	Skin of: cheek, chin, head, forehead, jaw, nose; Chin, NOS; External cheek; External nose; Forehead, NOS
2	C44.4	Skin of occiput, nape and neck	Skin of head, NOS; Skin of neck; Skin of occiput; Skin of nape; Skin of cervical region; Skin of supraclavicular region		Scalp has been replaced by occiput and nape
2	C44.5	Skin of trunk	Skin of: abdomen, abdominal wall, anus, axilla, back, chest, chest wall, flank, groin, mammary gland, perineum, thoracic wall, thorax, trunk, umbilicus, gluteal region, infraclavicular region, inguinal region, sacrococcygeal region, scapular region; Umbilicus, NOS
V	C44.52	Skin of tail
2	C44.6	Skin of forelimb	Skin of: forelimb, shoulder joint region, axillary region, brachial region, tricipital region, cubital region, olecranon region, antebrachial region, carpal region, metacarpal region, phalangeal (digital) region, digital pad	Nailbed of forelimb (C44.61), Scapular region (C44.5)
V	C44.61	Nailbed of forelimb
2	C44.7	Skin of hindlimb	Skin of: femoral region, stifle joint region, patellar region, popliteal region, crural region, tarsal region, calcaneal region, metatarsal region, phalangeal (digital) region, digital pad	Gluteal region (C44.5), Sacrococcygeal region (C44.5), Nailbed of hindlimb (C44.71)
V	C44.71	Nailbed of hindlimb
2	C44.8	Overlapping lesion of skin
2	C44.9	Skin, NOS		Skin of vulva (C51.9), Skin of penis (C60.9), Skin of scrotum (C63.2)
V	C44.91	Skin of the limbs, NOS
V	C44.92	Nailbed, NOS
1	C47	PERIPHERAL NERVOUS SYSTEM	Includes autonomic nervous system, ganglia, nerve, parasympathetic nervous system, peripheral nerve, spinal nerve, sympathetic nervous system
2	C47.0	Peripheral nerves and autonomic nervous system of head and neck	Peripheral nerves and autonomic nervous system of: cheek, chin, forehead, head, neck, occiput, nape, cervical region, supraclavicular region; Cervical plexus	Excludes Peripheral nerves and autonomic nervous system of orbit (C69.6)
2	C47.1	Peripheral nerves and autonomic nervous system of shoulder and forelimb	Also includes brachial plexus
2	C47.2	Peripheral nerves and autonomic nervous system of hindlimb
2	C47.3	Peripheral nerves and autonomic nervous system of thorax	Peripheral nerves and autonomic nervous system of: axial, chest, chest wall, thoracic wall, intraclavicular region, scapular region; Intercostal nerve	Excludes Thymus, Heart and Mediastinum (C37._ , C38._)
2	C47.4	Peripheral nerve and autonomic nervous system of abdomen	Peripheral nerves and autonomic nervous system of: abdominal wall, umbilicus
2	C47.5	Peripheral nerve and autonomic nervous system of pelvis	Peripheral nerves and autonomic nervous system of: groin, peritoneum, gluteal region, inguinal region, sacrococcygeal region; Lumbosacral plexus; Sacral nerve
2	C47.6	Peripheral nerve and autonomic nervous system of trunk	Peripheral nerves and autonomic nervous system of: back, trunk, flank; Lumbar nerve
2	C47.8	Overlapping lesion of peripheral nerves and autonomic nervous system
2	C47.9	Autonomic nervous system, NOS	Ganglia, NOS; Nerve, NOS; Parasympathetic nervous system, NOS; Peripheral nerve, NOS; Spinal nerve, NOS; Sympathetic nervous system, NOS
1	C48	RETROPERITONEUM AND PERITONEUM
2	C48.0	Retroperitoneum	Periadrenal tissue; Peripancreatic tissue; Perirenal tissue; Retrocecal tissue; Retroperitoneal tissue
2	C48.1	Specified parts of peritoneum	Mesentery; Mesocolon; Omentum
2	C48.2	Peritoneum, NOS	Peritoneal cavity
2	C48.8	Overlapping lesion of retroperitoneum and peritoneum
1	C49	CONNECTIVE, SUBCUTANEOUS AND OTHER SOFT TISSUES	Adipose tissue, aponeuroses, artery, blood vessels, connective tissue, fascia, fibrous tissue, ligament, lymphatic, muscle, skeletal muscle, subcutaneous tissue, synovia, tendon, tendon sheath, vein, vessel
2	C49.0	Connective, subcutaneous tissue and other soft tissues of head and neck		Connective tissue of orbit C69.6 and nasal cartilage C30.0
2	C49.1	Connective, subcutaneous tissue and other soft tissues of forelimb
2	C49.2	Connective, subcutaneous tissue and other soft tissues of hindlimb
2	C49.3	Connective, subcutaneous tissue and other soft tissues of thorax		Thymus, Heart and Mediastinum (C37._ , C38._)
2	C49.4	Connective, subcutaneous tissue and other soft tissues of abdomen
2	C49.5	Connective, subcutaneous tissue and other soft tissues of pelvis
V	C49.51	Connective, subcutaneous tissue and other soft tissues of tail
2	C49.6	Connective, subcutaneous tissue and other soft tissues of trunk, NOS
2	C49.8	Overlapping lesion of connective, subcutaneous and other soft tissues
2	C49.9	Connective, subcutaneous and other soft tissues, NOS	Adipose tissue, NOS; Aponeurosis, NOS: Artery, NOS; Blood vessel, NOS; Connective tissue, NOS; Fascia, NOS; Fibrous tissue, NOS; Ligament, NOS; Lymphatic, NOS; Muscle, NOS; Skeletal muscle, NOS; Subcutaneous tissue, NOS; Synovia, NOS; Tendon, NOS; Tendon sheath, NOS; Vein, NOS; Vessel, NOS
1	C50	MAMMARY GLAND		Skin of mammary gland region C44.5	The anatomical site of the canine mammary glands and human breast are not comparable and new topographic codes have been introduced
2	C50.0	Nipple
V	C50.10	Cranial thoracic mammary gland
V	C50.20	Caudal thoracic mammary gland
V	C50.30	Cranial abdominal mammary gland
V	C50.40	Caudal abdominal mammary gland
V	C50.50	Inguinal mammary gland
2	C50.8	Overlapping lesion of mammary gland
2	C50.9	Mammary gland, NOS
1	C51	VULVA
2	C51.2	Clitoris
2	C51.8	Overlapping lesion of vulva
2	C51.9	Vulva, NOS	External female genitalia; Skin of vulva
1	C52	VAGINA
2	C52.9	Vagina, NOS
V	C52.10	Vestibule
1	C53	CERVIX UTERI
2	C53.8	Overlapping lesion of cervix uteri
2	C53.9	Cervix, NOS	Uterine cervix
1	C54	CORPUS UTERI
2	C54.1	Endometrium	Endometrial gland; Endometrial stroma
2	C54.2	Myometrium
2	C54.8	Overlapping lesion of body of uterus
2	C54.9	Body of uterus
V	C54.91	Uterine horns
1	C55	UTERUS, NOS
2	C55.9	Uterus, NOS	Uterine, NOS
1	C56	OVARY
V	C56.10	Ovarian Bursa
2	C56.9	Ovary
1	C57	OTHER AND UNSPECIFIED FEMALE GENITAL ORGANS
2	C57.0	Uterine tube	Oviduct		Fallopian tube in human
2	C57.1	Broad ligament	Mesovarium; Paraovarian region
2	C57.2	Round ligament
2	C57.3	Parametrium	Uterine ligament
2	C57.8	Overlapping lesion of female genital organs	Tubo-ovarian; Utero-ovarian		Neoplasms of female genital organs whose point of origin cannot be assigned to any one of the categories C51 to C57.7, C58
2	C57.9	Female genital tract, NOS	Female genital organs, NOS; Female genitourinary tract, NOS
1	C58	PLACENTA
2	C58.9	Placenta	Fetal membranes
1	C60	PENIS
2	C60.0	Prepuce
2	C60.1	Glans penis
2	C60.2	Body of penis	Corpus cavernosum
V	C60.31	OS Penis
2	C60.8	Overlapping lesion of penis
2	C60.9	Penis, NOS	Skin of penis
1	C61	PROSTATE GLAND
2	C61.9	Prostate gland	Prostate, NOS
1	C62	TESTIS
2	C62.0	Undescended testis (site of neoplasm)	Retained testis (site of neoplasm); Ectopic testis (site of neoplasm)
2	C62.1	Descended testis	Scrotal testis
V	C62.81	Rete testis
2	C62.9	Testis, NOS	Testicle, NOS
1	C63	OTHER AND UNSPECIFIED MALE GENITAL ORGANS
2	C63.0	Epididymis
2	C63.1	Spermatic cord	Vas deferens
2	C63.2	Scrotum, NOS	Skin of scrotum
2	C63.7	Other specified parts of male genital organs	Tunica vaginalis
2	C63.8	Overlapping lesion of male genital organs			Neoplasms of male genital organs whose point of origin cannot be assigned to any one of the categories C60 to C63.7
2	C63.9	Male genital organs, NOS	Male genital tract, NOS; Male genitourinary tract, NOS
1	C64	KIDNEY
2	C64.9	Kidney, NOS	Renal, NOS; Kidney parenchyma
1	C65	RENAL PELVIS
2	C65.9	Renal pelvis
1	C66	URETER
2	C66.9	Ureter
1	C67	BLADDER
2	C67.0	Trigone of bladder
2	C67.2	Lateral wall of bladder
2	C67.3	Cranial wall of bladder			Anterior wall of bladder in humans
2	C67.4	Caudal wall of bladder			Posterior wall of bladder in humans
2	C67.5	Bladder neck
2	C67.7	Urachus
2	C67.8	Overlapping lesion of bladder
2	C67.9	Bladder, NOS	Bladder wall, NOS; Urinary bladder, NOS
1	C68	OTHER AND UNSPECIFIED URINARY ORGANS
2	C68.0	Urethra
2	C68.8	Overlapping lesion of urinary organs			Neoplasm of urinary organs whose point of origin cannot be assigned to any one of the categories C64 to C68.0
2	C68.9	Urinary system, NOS
1	C69	EYE AND ADNEXA
2	C69.0	Conjunctiva
V	C69.01	Third eyelid	Nictitating membrane
2	C69.1	Cornea, NOS	Limbus of cornea
2	C69.2	Retina
2	C69.3	Choroid
2	C69.4	Ciliary body	Cristalline lens; Iris; Sclera; Uveal tract; Intraocular; Eyeball
2	C69.5	Lacrimal gland	Lacrimal duct, NOS; Nasal lacrimal duct; Nasolacrimal duct; Lacrimal sac
2	C69.6	Orbit, NOS	Autonomic nervous system of orbit; Connective tissue of orbit; Extraocular muscle; Peripheral nerves of orbit; Retrobulbar tissue; Soft tissue of orbit
2	C69.8	Overlapping lesion of eye and adnexa
2	C69.9	Eye, NOS
1	C70	MENINGES
2	C70.0	Cerebral meninges	Arachnoidea encephali; Dura mater encephali; Falx cerebelli; Falx cerebri; Falx, NOS; Pia mater encephali; Tentorium cerebelli; Tentorium, NOS
2	C70.1	Spinal meninges	Arachnoidea spinalis; Dura mater spinalis; Pia mater spinalis
2	C70.9	Meninges, NOS	Arachnoid, NOS; Dura mater, NOS; Dura, NOS; Pia mater, NOS
1	C71	BRAIN
2	C71.0	Cerebrum	Basal nuclei; Internal capsule; Corpus striatum; Cerebral cortex; Supratentorial brain, NOS; Globus pallidus; Pallidum; Cerebrum; Cerebral hemisphere; Hypothalamus; Insula; Operculum; Pallium; Putamen; Rhinencephalon; Thalamus; Cerebral white matter; Central white matter
2	C71.1	Frontal lobe
2	C71.2	Temporal lobe	Hippocampus; Uncus; Parahippocampal gyrus; Occipitotemporal gyrus
2	C71.3	Parietal lobe
2	C71.4	Occipital lobe
2	C71.5	Ventricle NOS	Third ventricle, NOS; Ependyma; Brain ventricle; Lateral ventricle, NOS; Choroid plexus, NOS; Choroid plexus of the third ventricle; Choroid plexus of the lateral ventricle
2	C71.6	Cerebellum, NOS	Cerebellum; Cerebellopontine angle; (Cerebellar) vermis; Cerebellar nuclei; Cerebellar medulla; Cerebellar hemispheres
2	C71.7	Brain stem	Infratentorial brain areas, NOS; Medulla oblongata; Midbrain; Olives; Crus cerebri; Choroid plexus of the fourth ventricle; Fourth ventricle, NOS; Pons; Pyramids
2	C71.8	Overlapping lesion of brain			A tumor that crosses boundaries of at least two defined areas and of which the site origin cannot be defined; Corpus callosum; Tapetum
2	C71.9	Brain NOS	Posterior cranial fossa; Intracranial location; Middle cranial fossa; Rostral cranial fossa; Cranial fossa, NOS; Suprasellar
1	C72	SPINAL CORD, CRANIAL NERVES, AND OTHER PARTS OF CENTRAL NERVOUS SYSTEM		Peripheral nerves, sympathetic and parasympathetic nerves and ganglia C47
2	C72.0	Spinal cord	Conus medullaris; Filum terminale; Lumbar spinal cord; Sacral spinal cord; Thoracic spinal cord; Cervical spinal cord; Cervical intumescence; Lumbar intumescence	Spinal nerve roots (C47._)
2	C72.1	Cauda equina
2	C72.2	Olfactory nerve
2	C72.3	Optic nerve	Optic chiasm; Optic tract
2	C72.4	Acoustic nerve
2	C72.5	Cranial nerve, NOS	Olfactory nerve; Optic nerve; Oculomotor nerve; Trochlear nerve; Trigeminal nerve; Abducent nerve; Facial nerve; Vestibulocochlear nerve; Glossopharyngeal nerve; Vagus nerve; Accessory nerve; Hypoglossal nerve
2	C72.8	Overlapping lesion of brain and central nervous system			Neoplasms of brain and central nervous system whose point of origin cannot be assigned to any one of the categories C70 to C72.5
2	C72.9	Nervous system, NOS	Central nervous system; Epidural; Extradural; Parasellar
1	C73	THYROID GLAND
2	C73.9	Thyroid gland	Thyroid, NOS; Thyroglossal duct
1	C74	ADRENAL GLAND
2	C74.0	Cortex of adrenal gland
2	C74.1	Medulla of adrenal gland
2	C74.9	Adrenal gland, NOS	Adrenal, NOS
1	C75	OTHER ENDOCRINE GLANDS AND RELATED STRUCTURES
2	C75.0	Parathyroid gland
2	C75.1	Pituitary gland	Pituitary, NOS; Hypophysis; Rathke pouch; Sella turcica; Pituitary fossa
2	C75.2	Craniopharyngeal duct
2	C75.3	Pineal gland
2	C75.4	Carotid body
2	C75.5	Aortic body and other paraganglia	Glomus jugulare; Para-aortic body; Paraganglion
2	C75.8	Overlapping lesion of endocrine glands and related structures	Multiple endocrine glands
2	C75.9	Endocrine gland, NOS
1	C76	OTHER AND ILL-DEFINED SITES
2	C76.0	Head or neck, NOS	Cheek, NOS; Jaw, NOS; Nose, NOS; Cervical region, NOS: Supraclavicular region, NOS
2	C76.1	Thorax, NOS	Axilla, NOS; Chest, NOS; Chest wall, NOS; Intrathoracic site, NOS; Thoracic wall, NOS; Intraclavicular region, NOS; Scapular region, NOS
2	C76.2	Abdomen, NOS	Abdominal wall, NOS; Intra-abdominal site, NOS
2	C76.3	Pelvis, NOS	Pelvic wall, NOS; Perineum, NOS; Gluteal region, NOS; Inguinal region, NOS; Perirectal region, NOS; Sacrococcygeal region, NOS
2	C76.4	Forelimb, NOS
2	C76.5	Hindlimb, NOS
V	C76.45	Limb, NOS
2	C76.7	Other ill-defined sites	Back, NOS; Flank, NOS; Trunk, NOS
2	C76.8	Overlapping lesion of ill-defined sites
1	C77	LYMPH NODES
2	C77.0	Lymph node of head and neck
2	C77.1	Intrathoracic lymph node
2	C77.2	Intra-abdominal lymph nodes
2	C77.3	Lymph node of axilla and forelimb
2	C77.4	Lymph node of inguinal region and hindlimb
2	C77.5	Pelvic lymph node
2	C77.8	Lymph nodes of multiple regions
2	C77.9	Lymph node, NOS
1	C80	UNKNOWN PRIMARY SITE
2	C80.9	Unknown primary site

## Sheet: Morphology list
Vet-ICD-O-canine-1, First Edition
Vet-ICD-O-canine-1 code	Group	Term	level	Topography	obs
800	2	Neoplasms, NOS	2
8000/0	Neoplasms, NOS	Neoplasm, benign	Preferred
8000/1	Neoplasms, NOS	Neoplasm, uncertain whether benign or malignant	Preferred
8000/3	Neoplasms, NOS	Neoplasm, malignant	Preferred
8000/6	Neoplasms, NOS	Neoplasm, metastatic	Preferred
8000/9	Neoplasms, NOS	Neoplasm, malignant, uncertain whether primary or metastatic	Preferred
8001/0	Neoplasms, NOS	Tumor cells, benign	Preferred
8001/1	Neoplasms, NOS	Tumor cells, uncertain whether benign or malignant	Preferred
8001/3	Neoplasms, NOS	Tumor cells, malignant	Preferred
8002/3	Neoplasms, NOS	Malignant tumor, small cell type	Preferred
8003/3	Neoplasms, NOS	Malignant tumor, giant cell type	Preferred
8004/3	Neoplasms, NOS	Malignant tumor, spindle cell type	Preferred
8005/0	Neoplasms, NOS	Clear cell tumor, NOS	Preferred
8005/3	Neoplasms, NOS	Malignant tumor, clear cell type	Preferred
8006.1/1	Neoplasms, NOS	Round cell tumor, NOS	Preferred
801-804	2	Epithelial neoplasms, NOS	2
8010/2	Epithelial neoplasms, NOS	Carcinoma in situ, NOS	Preferred
8010/3	Epithelial neoplasms, NOS	Carcinoma, NOS	Preferred
8010/3	Epithelial neoplasms, NOS	Epithelial tumor, malignant	Synonym
8010/6	Epithelial neoplasms, NOS	Carcinoma, metastatic, NOS	Preferred
8010/9	Epithelial neoplasms, NOS	Carcinomatosis	Preferred
8012/3	Epithelial neoplasms, NOS	Large cell carcinoma, NOS	Preferred
8013/3	Epithelial neoplasms, NOS	Large cell neuroendocrine carcinoma	Preferred
8020/3	Epithelial neoplasms, NOS	Carcinoma, undifferentiated, NOS	Preferred
8020/3	Epithelial neoplasms, NOS	Carcinoma, poorly differentiated	Synonym
8020/3	Epithelial neoplasms, NOS	Carcinoma, dedifferentiated	Synonym
8021/3	Epithelial neoplasms, NOS	Carcinoma, anaplastic, NOS	Preferred
8031/3	Epithelial neoplasms, NOS	Giant cell carcinoma	Preferred
8032/3	Epithelial neoplasms, NOS	Spindle cell carcinoma, NOS	Preferred
8032/3	Epithelial neoplasms, NOS	Spindle cell squamous cell carcinoma	Related
8041/3	Epithelial neoplasms, NOS	Small cell neuroendocrine carcinoma	Preferred
8041/3	Epithelial neoplasms, NOS	Small cell carcinoma, NOS	Synonym
8050/0	Epithelial neoplasms, NOS	Papilloma, NOS	Preferred
8050/3	Epithelial neoplasms, NOS	Papillary adenocarcinoma	Preferred
8051/3	Epithelial neoplasms, NOS	Verrucous squamous cell carcinoma	Preferred
8051/3	Epithelial neoplasms, NOS	Verrucous carcinoma, NOS	Synonym
8052/0	Epithelial neoplasms, NOS	Squamous papilloma	Preferred
8052/0	Epithelial neoplasms, NOS	Squamous cell papilloma	Synonym
8052/0	Epithelial neoplasms, NOS	Reactive papilloma	Related	(C69.0, C69.01)
8052/3	Epithelial neoplasms, NOS	Papillary squamous cell carcinoma	Preferred
8053/0	Epithelial neoplasms, NOS	Squamous cell papilloma, inverted	Preferred
805-808	2	Squamous cell neoplasms	2
8070/2	Squamous cell neoplasms	Squamous cell carcinoma in situ, NOS	Preferred
8070/3	Squamous cell neoplasms	Squamous cell carcinoma, NOS	Preferred
8070/3	Squamous cell neoplasms	Conventional squamous cell carcinoma	Synonym
8071/0	Squamous cell neoplasms	Infundibular keratinizing acanthoma	Preferred	(C44._)
8071/0	Squamous cell neoplasms	Keratoacanthoma	Synonym	(C44._)
8071/0	Squamous cell neoplasms	Intracutaneous cornifying epithelioma	Synonym	(C44._)
8071.1/0	Squamous cell neoplasms	Nailbed keratoacanthoma	Preferred	(C44.61, C44.71,C44.92)
8071.1/0	Squamous cell neoplasms	Subungueal keratoacanthoma	Synonym	(C44.61, C44.71,C44.92)
8071/3	Squamous cell neoplasms	Squamous cell carcinoma, keratinizing, NOS	Preferred
8072/3	Squamous cell neoplasms	Squamous cell carcinoma, nonkeratinizing, NOS	Preferred
8074/3	Squamous cell neoplasms	Squamous cell carcinoma, spindle cell	Preferred
8074/3	Squamous cell neoplasms	Squamous cell carcinoma, sarcomatoid	Synonym
8075/3	Squamous cell neoplasms	Squamous cell carcinoma, acantholytic	Preferred
8075/3	Squamous cell neoplasms	Squamous cell carcinoma, adenoid	Synonym	(C01._, C02._, C03._, C04._, C05._, C06._, C09._, C10._, C14._)
8075/3	Squamous cell neoplasms	Pseudoangiomatous adenoid squamous cell carcinoma	Related	(C01._, C02._, C03._, C04._, C05._, C06._, C09._, C10._, C14._)
8083/3	Squamous cell neoplasms	Basaloid squamous cell carcinoma	Preferred
8084/3	Squamous cell neoplasms	Squamous cell carcinoma, clear cell type	Preferred
809-811	2	Basal cell neoplasms	2
8090/0	Basal cell neoplasms	Basal cell tumor	Preferred	(C44._)
8090/3	Basal cell neoplasms	Basal cell carcinoma, NOS	Preferred	(C44._, C44.61, C44.71, C44.92)
8090.1/3	Basal cell neoplasms	Basal cell carcinoma, solid cell type	Preferred	(C44._)
8090.2/3	Basal cell neoplasms	Basal cell carcinoma, clear cell type	Preferred	(C44._)
8094/3	Basal cell neoplasms	Basosquamous carcinoma	Preferred	(C44._)
8100/0	Basal cell neoplasms	Trichoepitelioma, NOS	Preferred	(C44._)
8100/3	Basal cell neoplasms	Trichoepithelioma, malignant	Preferred	(C44._)
8101/0	Basal cell neoplasms	Trichofolliculoma	Preferred	(C44._)
8102/0	Basal cell neoplasms	Tricholemmoma, NOS	Preferred	(C44._)
8102.1/0	Basal cell neoplasms	Tricholemmoma, isthmic	Preferred	(C44._)
8102.2/0	Basal cell neoplasms	Tricholemmoma, inferior	Preferred	(C44._)
8105.1/0	Basal cell neoplasms	Trichoblastoma, NOS	Preferred	(C44._)
8105.2/0	Basal cell neoplasms	Trichoblastoma, ribbon	Preferred	(C44._)
8105.3/0	Basal cell neoplasms	Trichoblastoma, medusoid	Preferred	(C44._)
8105.4/0	Basal cell neoplasms	Trichoblastoma, granular cell	Preferred	(C44._)
8105.5/0	Basal cell neoplasms	Trichoblastoma, trabecular	Preferred	(C44._)
8105.6/0	Basal cell neoplasms	Trichoblastoma, spindle cell	Preferred	(C44._)
8105.7/0	Basal cell neoplasms	Trichoblastoma, solid/cystic	Preferred	(C44._)
8110/0	Basal cell neoplasms	Pilomatricoma, NOS	Preferred	(C44._)
8110/0	Basal cell neoplasms	Pilomatrixoma, NOS	Synonym	(C44._)
8110/0	Basal cell neoplasms	Necrotizing and calcifying epithelioma of Malherbe	Synonym	(C44._)
8110/3	Basal cell neoplasms	Pilomatricoma, malignant	Preferred	(C44._)
8110/3	Basal cell neoplasms	Pilomatrix carcinoma	Synonym	(C44._)
8110/3	Basal cell neoplasms	Pilomatrical carcinoma	Synonym	(C44._)
8110/3	Basal cell neoplasms	Matrical carcinoma	Synonym	(C44._)
812-813	2	Transitional cell papillomas and carcinomas	2
8120/0	Transitional cell papillomas and carcinomas	Urothelial papilloma	Preferred
8120/0	Transitional cell papillomas and carcinomas	Transitional cell papilloma	Synonym
8120/0	Transitional cell papillomas and carcinomas	Transitional papilloma	Synonym
8120/2	Transitional cell papillomas and carcinomas	Nonpapillary urothelial carcinoma, non infiltrating	Preferred	(C67._)
8120/2	Transitional cell papillomas and carcinomas	Urothelial carcinoma in situ	Synonym	(C67._)
8120/3	Transitional cell papillomas and carcinomas	Urothelial carcinoma, NOS	Preferred
8120/3	Transitional cell papillomas and carcinomas	Transitional cell carcinoma, NOS	Synonym
8120/3	Transitional cell papillomas and carcinomas	Transitional carcinoma, NOS	Synonym
8120.1/3	Transitional cell papillomas and carcinomas	Nonpapillary urothelial carcinoma, infiltrating	Preferred	(C67._)
8121/0	Transitional cell papillomas and carcinomas	Sinonasal papilloma, NOS	Preferred	(C30._, C31._)
8130/2	Transitional cell papillomas and carcinomas	Papillary urothelial carcinoma, non infiltrating	Preferred	(C67._)
8130/3	Transitional cell papillomas and carcinomas	Papillary urothelial carcinoma, infiltrating	Preferred	(C67._)
814-838	2	Adenomas and adenocarcinomas	2
8140/0	Adenomas and adenocarcinomas	Adenoma, NOS	Preferred
8140/2	Adenomas and adenocarcinomas	Bronchioloalveolar adenoma	Preferred	(C34._)
8140/2	Adenomas and adenocarcinomas	Adenocarcinoma in situ, NOS	Synonym
8140/3	Adenomas and adenocarcinomas	Adenocarcinoma, NOS	Preferred
8149/0	Adenomas and adenocarcinomas	Canalicular adenoma	Preferred	(C07._, C08._)
8150/0	Adenomas and adenocarcinomas	Islet cell adenoma	Preferred	(C25.4)
8150/0	Adenomas and adenocarcinomas	Islet cell tumor, benign	Synonym	(C25.4)
8150/0	Adenomas and adenocarcinomas	Pancreatic endocrine tumor, benign	Synonym	(C25.4)
8150/1	Adenomas and adenocarcinomas	Pancreatic endocrine tumor, NOS	Preferred	(C25.4)
8150/1	Adenomas and adenocarcinomas	Islet cell tumor, NOS	Synonym	(C25.4)
8150.1/1	Adenomas and adenocarcinomas	Pancreatic polypeptidoma	Preferred	(C25.4)
8150/3	Adenomas and adenocarcinomas	Islet cell carcinoma, NOS	Preferred	(C25.4)
8150/3	Adenomas and adenocarcinomas	Islet cell adenocarcinoma	Synonym	(C25.4)
8150/3	Adenomas and adenocarcinomas	Pancreatic endocrine tumor, malignant	Synonym	(C25.4)
8151/0	Adenomas and adenocarcinomas	Insulinoma, NOS	Preferred	(C25.4)
8151/0	Adenomas and adenocarcinomas	Beta cell adenoma	Synonym	(C25.4)
8151/3	Adenomas and adenocarcinomas	Insulinoma, malignant	Preferred	(C25.4)
8151/3	Adenomas and adenocarcinomas	Beta cell tumor, malignant	Synonym	(C25.4)
8151/3	Adenomas and adenocarcinomas	Insulin-producing tumor, malignant	Synonym	(C25.4)
8152/1	Adenomas and adenocarcinomas	Glucagonoma, NOS	Preferred	(C25.4)
8152/1	Adenomas and adenocarcinomas	Alpha cell tumor, NOS	Synonym	(C25.4)
8153/0	Adenomas and adenocarcinomas	Gastrinoma, NOS	Preferred	(C25.4)
8153/0	Adenomas and adenocarcinomas	Gastrin cell tumor	Synonym	(C25.4)
8153/3	Adenomas and adenocarcinomas	Gastrinoma, malignant	Preferred	(C25.4)
8153/3	Adenomas and adenocarcinomas	Gastrin cell tumor, malignant	Synonym	(C25.4)
8154/3	Adenomas and adenocarcinomas	Mixed neuroendocrine non-neuroendocrine neoplasm (MiNEN), malignant	Preferred	(C25._)
8154/3	Adenomas and adenocarcinomas	Mixed islet cell and exocrine adenocarcinoma	Synonym	(C25._)
8154/3	Adenomas and adenocarcinomas	Mixed acinar-endocrine carcinoma	Synonym	(C25._)
8154/3	Adenomas and adenocarcinomas	Mixed acinar-endocrine-ductal carcinoma	Synonym	(C25._)
8154/3	Adenomas and adenocarcinomas	Mixed ductal-endocrine carcinoma	Synonym	(C25._)
8154/3	Adenomas and adenocarcinomas	Mixed endocrine and exocrine adenocarcinoma	Synonym	(C25._)
8156/1	Adenomas and adenocarcinomas	Somatostatinoma, NOS	Preferred	(C25.4)
8156/1	Adenomas and adenocarcinomas	Somatostatin cell tumor, NOS	Synonym	(C25.4)
8160/0	Adenomas and adenocarcinomas	Cholangiocellular adenoma	Preferred	(C22.1, C23._, C24._)
8160/0	Adenomas and adenocarcinomas	Bile duct adenoma	Synonym	(C22.1, C23._, C24._)
8160/0	Adenomas and adenocarcinomas	Cholangioma	Synonym	(C22.1, C23._, C24._)
8160/3	Adenomas and adenocarcinomas	Cholangiocarcinoma	Preferred	(C22.1, C23._, C24._)
8160/3	Adenomas and adenocarcinomas	Cholangiocellular carcinoma	Synonym	(C22.1, C23._, C24._)
8160/3	Adenomas and adenocarcinomas	Biliary carcinoma	Synonym	(C22.1, C23._, C24._)
8160/3	Adenomas and adenocarcinomas	Bile duct carcinoma	Synonym	(C22.1, C23._, C24._)
8160/3	Adenomas and adenocarcinomas	Bile duct adenocarcinoma	Synonym	(C22.1, C23._, C24._)
8161/0	Adenomas and adenocarcinomas	Bile duct cystadenoma	Preferred	(C22.1, C24._)
8161/0	Adenomas and adenocarcinomas	Biliary cystadenoma	Synonym	(C22.1, C24._)
8161/3	Adenomas and adenocarcinomas	Bile duct cystadenocarcinoma	Preferred	(C22.1, C24._)
8170/0	Adenomas and adenocarcinomas	Hepatocellular adenoma	Preferred	(C22.0)
8170/0	Adenomas and adenocarcinomas	Liver cell adenoma	Synonym	(C22.0)
8170/0	Adenomas and adenocarcinomas	Hepatoma, benign	Synonym	(C22.0)	[obs]
8170/3	Adenomas and adenocarcinomas	Hepatocellular carcinoma, NOS	Preferred	(C22.0)
8170/3	Adenomas and adenocarcinomas	Hepatocarcinoma	Synonym	(C22.0)
8170/3	Adenomas and adenocarcinomas	Hepatoma, malignant	Synonym	(C22.0)
8170/3	Adenomas and adenocarcinomas	Liver cell carcinoma	Synonym	(C22.0)
8170.1/3	Adenomas and adenocarcinomas	Hepatocellular carcinoma, pseudoglandular	Preferred	(C22.0)
8172/3	Adenomas and adenocarcinomas	Hepatocellular carcinoma, scirrhous	Preferred	(C22.0)
8172/3	Adenomas and adenocarcinomas	Sclerosing hepatic carcinoma	Synonym	(C22.0)
8173/3	Adenomas and adenocarcinomas	Hepatocellular carcinoma, spindle cell variant	Preferred	(C22.0)
8173/3	Adenomas and adenocarcinomas	Hepatocellular carcinoma, sarcomatoid	Synonym	(C22.0)
8174/3	Adenomas and adenocarcinomas	Hepatocellular carcinoma, clear cell type	Preferred	(C22.0)
8175/3	Adenomas and adenocarcinomas	Hepatocellular carcinoma, pleomorphic type	Preferred	(C22.0)
8180/3	Adenomas and adenocarcinomas	Combined hepatocellular carcinoma and cholangiocarcinoma	Preferred	(C22.0)
8180/3	Adenomas and adenocarcinomas	Hepatocholangiocarcinoma	Synonym	(C22.0)
8180/3	Adenomas and adenocarcinomas	Mixed hepatocellular and bile duct carcinoma	Synonym	(C22.0)
8190/0	Adenomas and adenocarcinomas	Trabecular adenoma	Preferred
8190/3	Adenomas and adenocarcinomas	Trabecular adenocarcinoma	Preferred	(C22.0)
8190/3	Adenomas and adenocarcinomas	Trabecular carcinoma	Synonym	(C22.0)
8200/3	Adenomas and adenocarcinomas	Adenoid cystic carcinoma	Preferred
8201/3	Adenomas and adenocarcinomas	Cribriform adenocarcinoma	Preferred	(C61._)
8211/0	Adenomas and adenocarcinomas	Tubular adenoma	Preferred
8211/0	Adenomas and adenocarcinomas	Simple adenoma, NOS	Synonym	(C50._)
8211/3	Adenomas and adenocarcinomas	Tubular carcinoma	Preferred
8211/3	Adenomas and adenocarcinomas	Tubular simple carcinoma	Synonym
8211/3	Adenomas and adenocarcinomas	Cribriform carcinoma (of the mammary gland)	Synonym
8211/3	Adenomas and adenocarcinomas	Tubular adenocarcinoma	Synonym
8211/3	Adenomas and adenocarcinomas	Simple tubular adenocarcinoma	Synonym	(Preferred for C61._)
8230/0	Adenomas and adenocarcinomas	Solid adenoma	Preferred
8230/3	Adenomas and adenocarcinomas	Solid carcinoma	Preferred
8230.0/3	Adenomas and adenocarcinomas	Solid adenocarcinoma with mucin production	Preferred	(C34._)
8245/3	Adenomas and adenocarcinomas	Adenocarcinoid tumor	Preferred
8246/3	Adenomas and adenocarcinomas	Neuroendocrine carcinoma, NOS	Preferred
8246/3	Adenomas and adenocarcinomas	Carcinoid	Synonym
8247/1	Adenomas and adenocarcinomas	Merkel cell tumor	Preferred	(C44._)
8250/3	Adenomas and adenocarcinomas	Lepidic adenocarcinoma	Preferred	(C34._)
8256/3	Adenomas and adenocarcinomas	Minimally invasive adenocarcinoma, non-mucinous	Preferred	(C34._)
8257/3	Adenomas and adenocarcinomas	Minimally invasive adenocarcinoma, mucinous	Preferred	(C34._)
8260/0	Adenomas and adenocarcinomas	Papillary adenoma	Preferred
8260/3	Adenomas and adenocarcinomas	Papillary adenocarcinoma	Preferred
8260/3	Adenomas and adenocarcinomas	Papillary renal cell carcinoma	Synonym	(C64.9)
8260.1/3	Adenomas and adenocarcinomas	Thyroglossal duct remnant tumor	Preferred	(C73.9)
8261/0	Adenomas and adenocarcinomas	Villous adenoma, NOS	Preferred	(C16._)
8263/0	Adenomas and adenocarcinomas	Tubulopapillary adenoma	Preferred	(C16._)
8263/0	Adenomas and adenocarcinomas	Tubulovillous adenoma	Synonym	(C16._)
8263/3	Adenomas and adenocarcinomas	Tubulopapillary carcinoma	Preferred
8263/3	Adenomas and adenocarcinomas	Tubulopapillary adenocarcinoma	Synonym	(C16._, C30._, C31._)
8265/3	Adenomas and adenocarcinomas	Micropapillary adenocarcinoma	Preferred
8270/0	Adenomas and adenocarcinomas	Chromophobe adenoma	Preferred	(C75.1)
8270.1/0	Adenomas and adenocarcinomas	Chromophobe (ACTH-secreting) adenoma	Preferred	(C75.1)
8270.2/0	Adenomas and adenocarcinomas	Inactive chromophobe adenoma	Preferred	(C75.1)
8270/3	Adenomas and adenocarcinomas	Chromophobe carcinoma	Preferred	(C75.1)
8272/0	Adenomas and adenocarcinomas	Pituitary adenoma, NOS	Preferred	(C75.1)
8272/3	Adenomas and adenocarcinomas	Pituitary carcinoma, NOS	Preferred	(C75.1)
8280/0	Adenomas and adenocarcinomas	Acidophil adenoma	Preferred	(C75.1)
8280/3	Adenomas and adenocarcinomas	Acidophil carcinoma	Preferred	(C75.1)
8290/0	Adenomas and adenocarcinomas	Oncocytoma	Preferred
8290/0	Adenomas and adenocarcinomas	Oncocytic adenoma	Synonym
8290/0	Adenomas and adenocarcinomas	Oxyphilic adenoma	Synonym
8300/0	Adenomas and adenocarcinomas	Basophilic adenoma	Preferred	(C75.1)
8300/3	Adenomas and adenocarcinomas	Basophilic carcinoma	Preferred	(C75.1)
8312/3	Adenomas and adenocarcinomas	Renal cell carcinoma, NOS	Preferred	(C64.9)
8312/3	Adenomas and adenocarcinomas	Renal cell adenocarcinoma, NOS	Synonym	(C64.9)
8312/3	Adenomas and adenocarcinomas	Renal cell carcinoma, unclassified	Related	(C64.9)
8314/3	Adenomas and adenocarcinomas	Lipid-rich carcinoma	Preferred	(C50._)
8316/1	Adenomas and adenocarcinomas	Multilocular cystic renal neoplasm of low malignant potential	Preferred
8318/3	Adenomas and adenocarcinomas	Renal cell carcinoma, sarcomatoid	Preferred	(C64.9)
8318/3	Adenomas and adenocarcinomas	Renal cell carcinoma, spindle cell	Synonym	(C64.9)
8319/3	Adenomas and adenocarcinomas	Collecting duct carcinoma	Preferred	(C64.9)
8319/3	Adenomas and adenocarcinomas	Renal cell carcinoma, collecting duct type	Synonym	(C64.9)
8330/0	Adenomas and adenocarcinomas	Follicular adenoma, NOS	Preferred	(C73.9)
8330/3	Adenomas and adenocarcinomas	Follicular adenocarcinoma, NOS	Preferred	(C73.9)
8330/3	Adenomas and adenocarcinomas	Follicular carcinoma, NOS	Synonym	(C73.9)
8330.1/3	Adenomas and adenocarcinomas	Compact cellular carcinoma	Preferred	(C73.9)
8330.2/3	Adenomas and adenocarcinomas	Mixed compact follicular-cellular carcinoma	Preferred	(C73.9)
8330.3/3	Adenomas and adenocarcinomas	Malignant mixed thyroid tumor	Preferred	(C73.9)
8345/0	Adenomas and adenocarcinomas	C cell adenoma	Preferred	(C73.9)
8345/3	Adenomas and adenocarcinomas	C cell carcinoma	Preferred	(C73.9)
8345/3	Adenomas and adenocarcinomas	Medullary carcinoma	Synonym	(C73.9)
8345/3	Adenomas and adenocarcinomas	Parafollicular cell carcinoma	Synonym	(C73.9)
8370/0	Adenomas and adenocarcinomas	Adrenal cortical adenoma	Preferred	(C74.0)
8370/0	Adenomas and adenocarcinomas	Adrenal cortical tumor, benign	Synonym	(C74.0)
8370/0	Adenomas and adenocarcinomas	Adrenal cortical tumor, NOS	Synonym	(C74.0)
8370/3	Adenomas and adenocarcinomas	Adrenal cortical carcinoma	Preferred	(C74.0)
8370/3	Adenomas and adenocarcinomas	Adrenal cortical adenocarcinoma	Synonym	(C74.0)
8370/3	Adenomas and adenocarcinomas	Adrenal cortical tumor, malignant	Synonym	(C74.0)
839-842	2	Adnexal and skin appendage neoplasms	2
8401/0	Adnexal and skin appendage neoplasms	Apocrine adenoma	Preferred
8401/3	Adnexal and skin appendage neoplasms	Apocrine adenocarcinoma	Preferred
8401.1/0	Adnexal and skin appendage neoplasms	Complex and mixed apocrine adenoma	Preferred
8401.1/3	Adnexal and skin appendage neoplasms	Complex and mixed apocrine adenocarcinoma	Preferred
8401.2/0	Adnexal and skin appendage neoplasms	Anal sac adenoma	Preferred	(C21.0)
8401.2/0	Adnexal and skin appendage neoplasms	Adenoma of the apocrine glands of the anal sac	Synonym	(C21.0)
8401.2/3	Adnexal and skin appendage neoplasms	Anal sac adenocarcinoma	Preferred	(C21.0)
8401.2/3	Adnexal and skin appendage neoplasms	Adenocarcinoma of the apocrine glands of the anal sac	Synonym	(C21.0)
8401.3/0	Adnexal and skin appendage neoplasms	Adenoma of the anal gland	Preferred	(C21.3)
8402/3	Adnexal and skin appendage neoplasms	Clear cell adnexal carcinoma	Preferred	(C44._)
8402/3	Adnexal and skin appendage neoplasms	Hidradenocarcinoma	Synonym	(C44._)
8410/0	Adnexal and skin appendage neoplasms	Sebaceous adenoma	Preferred	(C07._, C08._,C44._)
8410/0	Adnexal and skin appendage neoplasms	Sebaceous gland adenoma	Synonym	(C07._, C08._,C44._)
8410/0	Adnexal and skin appendage neoplasms	Sebaceous ductal adenoma	Related	(C44._)
8410.1/0	Adnexal and skin appendage neoplasms	Meibomian adenoma	Preferred	(C44.1)
8410.1/0	Adnexal and skin appendage neoplasms	Meibomian gland adenoma	Synonym	(C44.1)
8410.1/0	Adnexal and skin appendage neoplasms	Meibomian ductal adenoma	Related	(C44.1)
8410.1/1	Adnexal and skin appendage neoplasms	Meibomian gland epithelioma	Preferred	(C44.1)
8410.1/3	Adnexal and skin appendage neoplasms	Meibomian gland adenocarcinoma	Preferred	(C44.1)
8410/1	Adnexal and skin appendage neoplasms	Sebaceous epithelioma	Preferred	(C44._)
8410/1	Adnexal and skin appendage neoplasms	Sebaceous gland epithelioma	Synonym	(C44._)
8410/3	Adnexal and skin appendage neoplasms	Sebaceous adenocarcinoma	Preferred	(C44._)
8410.2/0	Adnexal and skin appendage neoplasms	Hepatoid adenoma	Preferred	(C21.3)
8410.2/0	Adnexal and skin appendage neoplasms	Hepatoid gland adenoma	Synonym	(C21.3)
8410.2/0	Adnexal and skin appendage neoplasms	Perianal gland adenoma	Synonym	(C21.3)
8410.2/0	Adnexal and skin appendage neoplasms	Circumanal adenoma	Synonym	(C21.3)
8410.2/1	Adnexal and skin appendage neoplasms	Hepatoid gland epithelioma	Preferred	(C21.3)
8410.2/1	Adnexal and skin appendage neoplasms	Perianal gland epithelioma	Synonym	(C21.3)
8410.2/1	Adnexal and skin appendage neoplasms	Circumanal epithelioma	Synonym	(C21.3)
8410.2/3	Adnexal and skin appendage neoplasms	Hepatoid gland adenocarcinoma	Preferred	(C21.3)
8410.2/3	Adnexal and skin appendage neoplasms	Perianal gland adenocarcinoma	Synonym	(C21.3)
8410.2/3	Adnexal and skin appendage neoplasms	Circumanal adenocarcinoma	Synonym	(C21.3)
8413/0	Adnexal and skin appendage neoplasms	Eccrine adenoma	Preferred	(C44._)
8413/3	Adnexal and skin appendage neoplasms	Eccrine adenocarcinoma	Preferred	(C44._)
8420/0	Adnexal and skin appendage neoplasms	Ceruminous adenoma	Preferred	(C44.2)
8420.1/0	Adnexal and skin appendage neoplasms	Complex and mixed ceruminous adenoma	Preferred	(C44.2)
8420/3	Adnexal and skin appendage neoplasms	Ceruminous adenocarcinoma	Preferred	(C44.2)
8420.1/3	Adnexal and skin appendage neoplasms	Complex and mixed ceruminous adenocarcinoma	Preferred	(C44.2)
843	2	Mucoepidermoid neoplasms	2
8430/3	Mucoepidermoid neoplasms	Mucoepidermoid carcinoma	Preferred
844-849	2	Cystic, mucinous and serous neoplasms	2
8440/0	Cystic, mucinous and serous neoplasms	Cystic adenoma	Preferred
8440/0	Cystic, mucinous and serous neoplasms	Cystadenoma	Synonym
8440/3	Cystic, mucinous and serous neoplasms	Cystic adenocarcinoma	Preferred
8440/3	Cystic, mucinous and serous neoplasms	Cystadenocarcinoma	Synonym
8480/3	Cystic, mucinous and serous neoplasms	Mucinous carcinoma	Preferred
8480/3	Cystic, mucinous and serous neoplasms	Mucinous adenocarcinoma	Synonym	(C16._, C17._, C18._, C19._, C20._, C21._)
8490/3	Cystic, mucinous and serous neoplasms	Signet-ring cell carcinoma	Preferred
850-854	2	Ductal and lobular neoplasms	2
8500/0	Ductal and lobular neoplasms	Ductal adenoma	Preferred	(C50._, C50.0)
8500/0	Ductal and lobular neoplasms	Basaloid adenoma	Synonym	(C50._, C50.0)
8500/0	Ductal and lobular neoplasms	Apocrine ductal adenoma	Related	(Preferred for C44._)
8500/3	Ductal and lobular neoplasms	Ductal carcinoma, NOS	Preferred
8500/3	Ductal and lobular neoplasms	Ductal adenocarcinoma, NOS	Synonym	(C25._)
8500/3	Ductal and lobular neoplasms	Apocrine ductal adenocarcinoma	Related	(Preferred for C44._)
8500/3	Ductal and lobular neoplasms	Apocrine ductal carcinoma	Related	(Synonym for C44._)
8501/3	Ductal and lobular neoplasms	Comedocarcinoma	Preferred
8503/0	Ductal and lobular neoplasms	Intraductal papillary adenoma	Preferred
8503/0	Ductal and lobular neoplasms	Duct papilloma, NOS	Synonym
8503/0	Ductal and lobular neoplasms	Intraductal papilloma	Synonym
8503/3	Ductal and lobular neoplasms	Intraductal papillary carcinoma	Preferred	(C50._, C50.0)
8503/3	Ductal and lobular neoplasms	Intraductal papillary carcinoma with invasion	Synonym	(C50._, C50.0)
8503/3	Ductal and lobular neoplasms	Papillary cystic carcinoma	Related	(C50._, C50.0)
8507/3	Ductal and lobular neoplasms	Invasive micropapillary carcinoma	Preferred	(C50._)
8530/3	Ductal and lobular neoplasms	Inflammatory mammary carcinoma	Preferred	(C50._)
8540/3	Ductal and lobular neoplasms	Carcinoma with epidermal infiltration (Paget‐like disease)	Preferred	(C50.0)
8540/3	Ductal and lobular neoplasms	Paget disease, mammary	Synonym	(C50.0)
855	2	Acinar cell neoplasms	2
8550/0	Acinar cell neoplasms	Acinar cell adenoma	Preferred	(C25._)
8550/3	Acinar cell neoplasms	Acinar adenocarcinoma	Preferred
8550/3	Acinar cell neoplasms	Acinar cell carcinoma	Synonym
8550/3	Acinar cell neoplasms	Acinar carcinoma	Synonym
8560/3	Acinar cell neoplasms	Adenosquamous carcinoma	Preferred
8560/3	Acinar cell neoplasms	Mixed adenocarcinoma and squamous cell carcinoma	Synonym
8562/3	Acinar cell neoplasms	Carcinoma and malignant myoepithelioma	Preferred
8562/3	Acinar cell neoplasms	Epithelial-myoepithelial carcinoma	Synonym
856-857	2	Complex epithelial neoplasms	2
858	2	Thymic epithelial neoplasms	2
8580/3	Thymic epithelial neoplasms	Thymoma, NOS	Preferred	(C37.9)
859-867	2	Specialized gonadal neoplasms	2
8590/1	Specialized gonadal neoplasms	Sex cord-gonadal stromal tumor, NOS	Preferred
8590/1	Specialized gonadal neoplasms	Sex cord-gonadal stromal tumor, NOS	Synonym
8590/1	Specialized gonadal neoplasms	Sex cord tumor, NOS	Synonym
8594/1	Specialized gonadal neoplasms	Mixed germ cell-sex cord-stromal tumor	Preferred
8600/0	Specialized gonadal neoplasms	Thecoma, NOS	Preferred	(C56.9)
8600/0	Specialized gonadal neoplasms	Theca cell tumor	Synonym	(C56.9)
8610/0	Specialized gonadal neoplasms	Luteoma, NOS	Preferred	(C56.9)
8620/3	Specialized gonadal neoplasms	Granulosa cell tumor, NOS	Preferred	(C56.9)
8631/0	Specialized gonadal neoplasms	Arrenoblastoma, well differentiated	Preferred
8631/0	Specialized gonadal neoplasms	Sertoli-Leydig cell tumor, well differentiated	Synonym
8631/3	Specialized gonadal neoplasms	Arrenoblastoma, poorly differentiated	Preferred
8631/3	Specialized gonadal neoplasms	Sertoli-Leydig cell tumor, poorly differentiated	Synonym
8633/1	Specialized gonadal neoplasms	Arrenoblastoma, retiform	Preferred
8633/1	Specialized gonadal neoplasms	Sertoli-Leydig cell tumor, retiform	Synonym
8640/1	Specialized gonadal neoplasms	Sertoli cell tumor, NOS	Preferred
8640.1/1	Specialized gonadal neoplasms	Sertoli cell tumor, intratubular	Preferred	(C62._)
8640.2/1	Specialized gonadal neoplasms	Sertoli cell tumor, diffuse	Preferred	(C62._)
8650/0	Specialized gonadal neoplasms	Leydig cell tumor of the ovary, NOS	Preferred	(C56.9)
8650/1	Specialized gonadal neoplasms	Interstitial cell tumor, NOS	Preferred	(C62._)
8650/1	Specialized gonadal neoplasms	Leydig cell tumor, NOS	Synonym	(C62._)
8650.1/1	Specialized gonadal neoplasms	Interstitial cell tumor, diffuse-compact	Preferred	(C62._)
8650.2/1	Specialized gonadal neoplasms	Interstitial cell tumor, vascular-cystic	Preferred	(C62._)
8650.2/1	Specialized gonadal neoplasms	Interstitial cell tumor, angiomatoid	Synonym	(C62._)
8650.3/1	Specialized gonadal neoplasms	Interstitial cell tumor, pseudoadenomatous	Preferred	(C62._)
868-871	2	Paragangliomas and glomus tumors	2
8680/3	Paragangliomas and glomus tumors	Paraganglioma	Preferred	(C47._, C72.1, C72.4, C72.5)
8690/3	Paragangliomas and glomus tumors	Middle ear paraganglioma	Preferred	(C75.5)
8690/3	Paragangliomas and glomus tumors	Jugulotympanic paraganglioma	Synonym	C75.5)
8691/0	Paragangliomas and glomus tumors	Adenoma of the aortic body	Preferred	(C75.5)
8691/1	Paragangliomas and glomus tumors	Aortic body tumor, NOS	Preferred	(C75.5)
8691/3	Paragangliomas and glomus tumors	Carcinoma of the aortic body	Preferred	(C75.5)
8692/0	Paragangliomas and glomus tumors	Adenoma of the carotid body	Preferred	(C75.4)
8692/1	Paragangliomas and glomus tumors	Carotid body tumor, NOS	Preferred	(C75.4)
8692/3	Paragangliomas and glomus tumors	Carcinoma of the carotid body	Preferred	(C75.4)
8693/1	Paragangliomas and glomus tumors	Extra-adrenal paraganglioma, NOS	Preferred
8693/3	Paragangliomas and glomus tumors	Extra-adrenal paraganglioma, malignant	Preferred
8700/3	Paragangliomas and glomus tumors	Pheochromocytoma, NOS	Preferred	(C74.1)
8711/0	Paragangliomas and glomus tumors	Glomus tumor	Preferred
872-879	2	Melanocytoma and Melanomas	2
8720.0/0	Melanocytoma and Melanomas	Melanocytoma	Preferred
8720.0/0	Melanocytoma and Melanomas	Melanoma, benign, NOS	Synonym
8720.0/0	Melanocytoma and Melanomas	Dermal melanocytoma	Synonym	(C44._)
8720/3	Melanocytoma and Melanomas	Melanoma, NOS	Preferred
8720/3	Melanocytoma and Melanomas	Melanoma, malignant, NOS	Synonym
8720/3	Melanocytoma and Melanomas	Melanoma, compound	Synonym
8720/3	Melanocytoma and Melanomas	Melanoma, junctional	Synonym
8720/3	Melanocytoma and Melanomas	Melanoma, dermal	Synonym	(C44._)
8722/3	Melanocytoma and Melanomas	Balloon cell melanoma	Preferred	(C44._)
8722/3	Melanocytoma and Melanomas	Clear cell melanoma	Synonym	(C44._)
8722.1/3	Melanocytoma and Melanomas	Signet ring cell melanoma	Preferred
8726.1/0	Melanocytoma and Melanomas	Melanoacanthoma	Preferred
8730/3	Melanocytoma and Melanomas	Amelanotic melanoma	Preferred
880	2	Soft tissue tumors and sarcomas, NOS	2
8800/0	Soft tissue tumors and sarcomas, NOS	Soft tissue tumor, benign	Preferred
8800/3	Soft tissue tumors and sarcomas, NOS	Sarcoma, NOS	Preferred
8800/3	Soft tissue tumors and sarcomas, NOS	Mesenchymal tumor, malignant	Synonym
8800.0/1	Soft tissue tumors and sarcomas, NOS	Soft tissue tumor, NOS	Preferred
8800.1/3	Soft tissue tumors and sarcomas, NOS	Sarcoma associated with Spirocerca lupi	Preferred	(C15._)
8801/3	Soft tissue tumors and sarcomas, NOS	Spindle cell sarcoma, NOS	Preferred
8805/3	Soft tissue tumors and sarcomas, NOS	Undifferentiated sarcoma	Preferred
881-883	2	Fibromatous neoplasms	2
8810/0	Fibromatous neoplasms	Fibroma, NOS	Preferred
8810/0	Fibromatous neoplasms	Fibroma, conventional	Synonym	(C49._)
8810/0	Fibromatous neoplasms	Fibroma, keloidal	Related	(C49._)
8810/3	Fibromatous neoplasms	Fibrosarcoma, NOS	Preferred
8810/3	Fibromatous neoplasms	Fibrosarcoma, conventional	Synonym
8810.1/3	Fibromatous neoplasms	Fibrosarcoma, keloidal	Preferred	(C49._)
8810.2/3	Fibromatous neoplasms	Fibrosarcoma, myofibroblastic	Preferred	(C49._)
8811/0	Fibromatous neoplasms	Myxofibroma	Preferred
8811/0	Fibromatous neoplasms	Fibromyxoma	Synonym
8812/3	Fibromatous neoplasms	Periosteal fibrosarcoma	Preferred	(C40._, C41._)
8812.1/3	Fibromatous neoplasms	Central fibrosarcoma	Preferred	(C40._, C41._)
8812.2/3	Fibromatous neoplasms	Maxillary and mandibular fibrosarcoma	Preferred	(C41.0, C41.1)
8815/1	Fibromatous neoplasms	Hemangiopericytoma	Preferred
8815.1/1	Fibromatous neoplasms	Canine perivascular wall tumor, NOS	Preferred
8824/1	Fibromatous neoplasms	Myopericytoma	Preferred
8825/1	Fibromatous neoplasms	Myofibroblastic tumor, NOS	Preferred
8825/1	Fibromatous neoplasms	Inflammatory myofibroblastic tumor	Synonym
8826/0	Fibromatous neoplasms	Angiomyofibroblastoma	Preferred
8830/3	Fibromatous neoplasms	Malignant fibrous histiocytoma	Preferred
8832/0	Fibromatous neoplasms	Dermatofibroma	Preferred	(C49._)
884	2	Myxomatous neoplasms	2
8840/0	Myxomatous neoplasms	Myxoma, NOS	Preferred
8840.0/0	Myxomatous neoplasms	Synovial myxoma	Preferred	(C40._, C41._, C49.9)
8840/3	Myxomatous neoplasms	Myxosarcoma, NOS	Preferred
8840.0/3	Myxomatous neoplasms	Synovial myxosarcoma	Preferred	(C40._, C41._, C49.9)
8841/0	Myxomatous neoplasms	Angiomyxoma	Preferred
885-888	2	Lipomatous neoplasms	2
8850/0	Lipomatous neoplasms	Lipoma, NOS	Preferred
8850.1/0	Lipomatous neoplasms	Lipomatosis	Preferred
8850/3	Lipomatous neoplasms	Liposarcoma, NOS	Preferred
8851/0	Lipomatous neoplasms	Fibrolipoma	Preferred
8851/3	Lipomatous neoplasms	Liposarcoma, well differentiated, NOS	Preferred
8852/3	Lipomatous neoplasms	Myxoid liposarcoma	Preferred
8854/3	Lipomatous neoplasms	Pleomorphic liposarcoma	Preferred
8856/0	Lipomatous neoplasms	Infiltrative lipoma	Preferred
8856/0	Lipomatous neoplasms	Infiltrating lipoma	Synonym
8856/0	Lipomatous neoplasms	Infiltrative angiolipoma	Related
8856/0	Lipomatous neoplasms	Intramuscular lipoma	Related
8857/0	Lipomatous neoplasms	Spindle cell lipoma	Preferred
8858/3	Lipomatous neoplasms	Dedifferentiated liposarcoma	Preferred
8859.1/0	Lipomatous neoplasms	Osteolipoma	Preferred
8859.2/0	Lipomatous neoplasms	Chondro-osteoblastic lipoma	Preferred
8861/0	Lipomatous neoplasms	Angiolipoma	Preferred
8862/0	Lipomatous neoplasms	Chondrolipoma	Preferred
8862/0	Lipomatous neoplasms	Chondroid lipoma	Synonym
8870/0	Lipomatous neoplasms	Myelolipoma	Preferred
8880/0	Lipomatous neoplasms	Hibernoma	Preferred
889-892	2	Myomatous neoplasms	2
8890/0	Myomatous neoplasms	Leiomyoma, NOS	Preferred
8890.1/0	Myomatous neoplasms	Fibroleiomyoma	Preferred
8890.2/0	Myomatous neoplasms	Piloleiomyoma	Preferred
8890.3/0	Myomatous neoplasms	Deep-seated leiomyoma	Preferred	(C49._)
8890.4/0	Myomatous neoplasms	Lipoleiomyoma	Preferred
8890/3	Myomatous neoplasms	Leiomyosarcoma, NOS	Preferred
8894/0	Myomatous neoplasms	Perivascular myoma	Preferred
8894/0	Myomatous neoplasms	Angioleiomyoma	Synonym
8897/1	Myomatous neoplasms	Smooth muscle tumor, NOS	Preferred
8900/0	Myomatous neoplasms	Rhabdomyoma, NOS	Preferred
8900/3	Myomatous neoplasms	Rhabdomyosarcoma, NOS	Preferred
8901/3	Myomatous neoplasms	Pleomorphic rhabdomyosarcoma	Preferred
8903/0	Myomatous neoplasms	Fetal rhabdomyoma	Preferred
8904/0	Myomatous neoplasms	Adult rhabdomyoma	Preferred
8910/3	Myomatous neoplasms	Embryonal rhabdomyosarcoma	Preferred
8910/3	Myomatous neoplasms	Botryoid rhabdomyosarcoma	Synonym
8912/3	Myomatous neoplasms	Spindle cell rhabdomyosarcoma	Preferred
8920/3	Myomatous neoplasms	Alveolar rhabdomyosarcoma	Preferred
893-899	2	Complex mixed and stromal neoplasms	2
8933/3	Complex mixed and stromal neoplasms	Adenosarcoma	Preferred
8936/3	Complex mixed and stromal neoplasms	Gastrointestinal stromal tumor (GIST)	Preferred
8940/0	Complex mixed and stromal neoplasms	Benign mixed tumor, NOS	Preferred
8940/0	Complex mixed and stromal neoplasms	Pleomorphic adenoma	Synonym
8940/3	Complex mixed and stromal neoplasms	Mixed carcinoma, NOS	Preferred
8940/3	Complex mixed and stromal neoplasms	Mixed tumor, malignant, NOS	Synonym
8941.1/3	Complex mixed and stromal neoplasms	Carcinoma arising in a complex adenoma/nenign mixed tumor	Preferred	(C50._)
8950/3	Complex mixed and stromal neoplasms	Mullerian mixed tumor	Preferred	(C56.9)
8960/1	Complex mixed and stromal neoplasms	Mesoblastic nephroma	Preferred
8960/3	Complex mixed and stromal neoplasms	Nephroblastoma, NOS	Preferred	(C64.9)
8960/3	Complex mixed and stromal neoplasms	Embryonal nephroma	Synonym	(C64.9)
8960.0/3	Complex mixed and stromal neoplasms	Ectopic nephroblastoma of the canine thoracolumbal spinal cord	Preferred	(C72.0)
8960.0/3	Complex mixed and stromal neoplasms	Thoracolumbal spinal cord tumor of young dogs	Synonym	(C72.0)
8966/0	Complex mixed and stromal neoplasms	Renal interstitial cell tumor	Preferred	(C64.9)
8966/0	Complex mixed and stromal neoplasms	Renomedullary interstitial cell tumor	Synonym	(C64.9)
8970/3	Complex mixed and stromal neoplasms	Hepatoblastoma	Preferred	(C22.0)
8972/3	Complex mixed and stromal neoplasms	Pulmonary blastoma	Preferred	(C34._)
8980/3	Complex mixed and stromal neoplasms	Carcinosarcoma, NOS	Preferred
8982/0	Complex mixed and stromal neoplasms	Myoepithelioma	Preferred
8982/0	Complex mixed and stromal neoplasms	Myoepithelial tumor	Synonym
8982/3	Complex mixed and stromal neoplasms	Malignant myoepithelioma	Preferred
8982/3	Complex mixed and stromal neoplasms	Myoepithelial carcinoma	Synonym
8983/0	Complex mixed and stromal neoplasms	Complex adenoma	Preferred	(C50._)
8983/0	Complex mixed and stromal neoplasms	Adenomyoepithelioma	Synonym	(C50._)
8983.1/3	Complex mixed and stromal neoplasms	Complex carcinoma	Preferred	(C50._)
8990/3	Complex mixed and stromal neoplasms	Mesenchymoma, malignant	Preferred
900-903	2	Fibroepithelial neoplasms	2
9010/0	Fibroepithelial neoplasms	Fibroadenoma, NOS	Preferred
904	2	Synovial-like neoplasms	2
9040/3	Synovial-like neoplasms	Synovial cell sarcoma	Preferred		[obs]
905	2	Mesothelial neoplasms	2
9050/0	Mesothelial neoplasms	Mesothelioma, benign	Preferred
9050/3	Mesothelial neoplasms	Mesothelioma, malignant, NOS	Preferred
9051/3	Mesothelial neoplasms	Sarcomatoid mesothelioma	Preferred
9052/3	Mesothelial neoplasms	Epithelioid mesothelioma	Preferred
9053/3	Mesothelial neoplasms	Mesothelioma, biphasic	Preferred
906-909	2	Germ cell neoplasms	2
9060/3	Germ cell neoplasms	Dysgerminoma	Preferred
9061/1	Germ cell neoplasms	Seminoma, NOS	Preferred	(C62._)
9061.1/1	Germ cell neoplasms	Seminoma, intratubular	Preferred	(C62._)
9061.2/1	Germ cell neoplasms	Seminoma, diffuse	Preferred	(C62._)
9064/3	Germ cell neoplasms	Germinoma	Preferred
9070/3	Germ cell neoplasms	Embryonal carcinoma, NOS	Preferred
9073/1	Germ cell neoplasms	Gonadoblastoma	Preferred
9080/0	Germ cell neoplasms	Teratoma, benign	Preferred
9080/1	Germ cell neoplasms	Teratoma, NOS	Preferred
9080/3	Germ cell neoplasms	Teratocarcinoma	Preferred
9080/3	Germ cell neoplasms	Teratoma, malignant, NOS	Synonym
910	2	Trophoblastic neoplasms	2
9100/3	Trophoblastic neoplasms	Choriocarcinoma	Preferred
911	2	Mesonephromas	2
9110/0	Mesonephromas	Rete adenoma	Preferred	(C56.9)
9110/0	Mesonephromas	Adenoma of rete ovarii	Synonym	(C56.9)
912-916	2	Blood vessel tumors	2
9120/0	Blood vessel tumors	Hemangioma, NOS	Preferred
9120/0	Blood vessel tumors	Dermal hemangioma	Related	(C49._)
9120/0	Blood vessel tumors	Solar-induced dermal hemangioma	Related	(C49._)
9120/0	Blood vessel tumors	Subcutaneous hemangioma	Related	(C49._)
9120.0/0	Blood vessel tumors	Synovial hemangioma	Preferred	(C40._, C41._, C49.9)
9120.1/0	Blood vessel tumors	Hemangioma, inflammatory lobular capillary	Preferred
9120.1/0	Blood vessel tumors	Pyogenic granuloma	Synonym
9120.1/0	Blood vessel tumors	Granulation tissue type hemangioma	Synonym
9120.2/0	Blood vessel tumors	Mixed capillary cavernous hemangioma	Preferred
9120.3/0	Blood vessel tumors	Spindle cell hemangioma	Preferred
9120/3	Blood vessel tumors	Hemangiosarcoma, NOS	Preferred
9120/3	Blood vessel tumors	Hemangiosarcoma, conventional	Synonym
9120/3	Blood vessel tumors	Hemangiosarcoma, well differentiated	Synonym
9120/3	Blood vessel tumors	Cutaneous and subcutaneous hemangiosarcoma	Related	(C49._)
9120/3	Blood vessel tumors	Intramuscular hemangiosarcoma	Related	(C49._)
9120/3	Blood vessel tumors	Retroperitoneal hemangiosarcoma	Related	(C49._)
9120/3	Blood vessel tumors	Visceral hemangiosarcoma	Related	(C49._)
9120.1/3	Blood vessel tumors	Hemangiosarcoma, kaposiform	Preferred
9120.1/3	Blood vessel tumors	Hemangiosarcoma, spindle cell	Synonym
9120.2/3	Blood vessel tumors	Hemangiosarcoma, epithelioid	Preferred
9121/0	Blood vessel tumors	Cavernous hemangioma	Preferred
9125/0	Blood vessel tumors	Epithelioid hemangioma	Preferred
9130/1	Blood vessel tumors	Hemangioendothelioma, NOS	Preferred
9130.1/1	Blood vessel tumors	Hemangioendothelioma, kaposiform	Preferred
9130.1/1	Blood vessel tumors	Hemangioendothelioma, spindle cell	Synonym
9130.1/1	Blood vessel tumors	Kaposi-like vascular tumor	Synonym
9131/0	Blood vessel tumors	Capillary hemangioma	Preferred
9131/0	Blood vessel tumors	Congenital hemangioma	Related
9132/0	Blood vessel tumors	Infiltrative hemangioma	Preferred
9132/0	Blood vessel tumors	Intramuscular hemangioma	Synonym
9132/0	Blood vessel tumors	Mixed infiltrating intramuscular hemangioma	Synonym
9133/1	Blood vessel tumors	Epithelioid hemangioendothelioma	Preferred
9136/1	Blood vessel tumors	Retiform hemangioendothelioma	Preferred
9141/0	Blood vessel tumors	Angiokeratoma	Preferred
9160/0	Blood vessel tumors	Angiofibroma	Preferred
917	2	Lymphatic vessel tumors	2
9170/0	Lymphatic vessel tumors	Lymphangioma	Preferred
9170/3	Lymphatic vessel tumors	Lymphangiosarcoma	Preferred
918-924	2	Osseous and chondromatous neoplasms	2
9180/0	Osseous and chondromatous neoplasms	Osteoma, NOS	Preferred	(C40._, C41._)
9180/0	Osseous and chondromatous neoplasms	Extraskeletal osteoma	Related
9180/3	Osseous and chondromatous neoplasms	Osteosarcoma, NOS	Preferred
9180/3	Osseous and chondromatous neoplasms	Extraskeletal osteosarcoma	Related
9180/3	Osseous and chondromatous neoplasms	Multicentric osteosarcoma	Related
9180.1/3	Osseous and chondromatous neoplasms	Osteoblastic osteosarcoma	Preferred	(C40._, C41._)
9180.1/3	Osseous and chondromatous neoplasms	Osteoblastic osteosarcoma, productive	Related	(C40._, C41._)
9180.1/3	Osseous and chondromatous neoplasms	Osteoblastic osteosarcoma, non-productive	Related	(C40._, C41._)
9180.2/3	Osseous and chondromatous neoplasms	Giant cell-rich osteosarcoma	Preferred	(C40._, C41._)
9180.3/3	Osseous and chondromatous neoplasms	Poorly differentiated osteosarcoma	Preferred	(C40._, C41._)
9181/3	Osseous and chondromatous neoplasms	Chondroblastic osteosarcoma	Preferred	(C40._, C41._)
9182/3	Osseous and chondromatous neoplasms	Fibroblastic osteosarcoma	Preferred	(C40._, C41._)
9183/3	Osseous and chondromatous neoplasms	Telangiectatic osteosarcoma	Preferred	(C40._, C41._)
9186/3	Osseous and chondromatous neoplasms	Central osteosarcoma	Preferred	(C40._, C41._)
9192/3	Osseous and chondromatous neoplasms	Parosteal osteosarcoma	Preferred	(C40._, C41._)
9192.0/3	Osseous and chondromatous neoplasms	Peripheral osteosarcoma	Preferred	(C40._, C41._)
9192.0/3	Osseous and chondromatous neoplasms	Surface osteosarcoma	Synonym	(C40._, C41._)
9192.0/3	Osseous and chondromatous neoplasms	Juxtacortical osteosarcoma	Synonym	(C40._, C41._)
9193/3	Osseous and chondromatous neoplasms	Periosteal osteosarcoma	Preferred	(C40._, C41._)
9210/0	Osseous and chondromatous neoplasms	Osteochondroma	Preferred	(C40._, C41._)
9210.1/3	Osseous and chondromatous neoplasms	Multilobular tumor of bone	Preferred	(C40._, C41._)
9210.1/3	Osseous and chondromatous neoplasms	Multilobular osteosarcoma	Synonym	(C40._, C41._)
9210.1/3	Osseous and chondromatous neoplasms	Multilobular sarcoma of bone	Synonym	(C40._, C41._)	[obs]
9210.1/3	Osseous and chondromatous neoplasms	Chondroma rodens	Synonym	(C40._, C41._)	[obs]
9210.1/3	Osseous and chondromatous neoplasms	Calcifying aponeurotic fibroma	Synonym	(C40._, C41._)	[obs]
9210.1/3	Osseous and chondromatous neoplasms	Multilobular osteoma	Synonym	(C40._, C41._)	[obs]
9210.1/3	Osseous and chondromatous neoplasms	Multilobular chondroma	Synonym	(C40._, C41._)	[obs]
9210.1/3	Osseous and chondromatous neoplasms	Multilobular osteochondrosarcoma	Synonym	(C40._, C41._)	[obs]
9210.1/3	Osseous and chondromatous neoplasms	Cartilage analogue of fibromatosis	Synonym	(C40._, C41._)	[obs]
9220/0	Osseous and chondromatous neoplasms	Chondroma, NOS	Preferred
9220/0	Osseous and chondromatous neoplasms	Enchondroma	Related	(C40._, C41._)
9220/0	Osseous and chondromatous neoplasms	Ecchondroma	Related	(C40._, C41._)
9220/0	Osseous and chondromatous neoplasms	Extraskeletal chondroma	Related
9220/3	Osseous and chondromatous neoplasms	Chondrosarcoma, NOS	Preferred
9220/3	Osseous and chondromatous neoplasms	Extraskeletal chondrosarcoma	Related
9220.1/3	Osseous and chondromatous neoplasms	Central chondrosarcoma	Preferred	(C40._, C41._)
9220.1/3	Osseous and chondromatous neoplasms	Medullary chondrosarcoma	Synonym	(C40._, C41._)
9221/3	Osseous and chondromatous neoplasms	Periosteal chondrosarcoma	Preferred	(C40._, C41._)
9231/3	Osseous and chondromatous neoplasms	Myxoid chondrosarcoma	Preferred	(C40._, C41._)
9240/3	Osseous and chondromatous neoplasms	Mesenchymal chondrosarcoma	Preferred	(C40._, C41._)
9242/3	Osseous and chondromatous neoplasms	Clear cell chondrosarcoma	Preferred	(C40._, C41._)
9243/3	Osseous and chondromatous neoplasms	Dedifferentiated chondrosarcoma	Preferred	(C40._, C41._)
925	2	Giant cell tumors	2
9250/1	Giant cell tumors	Giant cell tumor of bone, NOS	Preferred	(C40._, C41._)
9250/1	Giant cell tumors	Osteoclastoma, NOS	Synonym	(C40._, C41._)
9250/1	Giant cell tumors	Giant cell sarcoma of bone	Synonym	(C40._, C41._)
9252/0	Giant cell tumors	Giant cell tumor of tendon sheath	Preferred	(C49.9)
9252/0	Giant cell tumors	Tenosynovial giant cell tumor	Synonym
926	2	Miscellaneous bone tumors	2
9262/0	Miscellaneous bone tumors	Ossifying fibroma	Preferred
9262/0	Miscellaneous bone tumors	Fibro-osteoma	Synonym
9262/0	Miscellaneous bone tumors	Osteofibroma	Synonym
927-934	2	Odontogenic tumors	2
9270/3	Odontogenic tumors	Odontogenic tumor, malignant, NOS	Preferred
9270.1/3	Odontogenic tumors	Ameloblastic carcinoma	Preferred
9270.1/3	Odontogenic tumors	Odontogenic carcinoma	Synonym
9270.2/3	Odontogenic tumors	Odontogenic sarcoma	Preferred
9280/0	Odontogenic tumors	Odontoma, NOS	Preferred
9281/0	Odontogenic tumors	Compound odontoma	Preferred
9282/0	Odontogenic tumors	Complex odontoma	Preferred
9290/0	Odontogenic tumors	Ameloblastic fibro-odontoma	Preferred
9290/0	Odontogenic tumors	Fibroameloblastic odontoma	Synonym
9310/0	Odontogenic tumors	Ameloblastoma, NOS	Preferred
9310.1/0	Odontogenic tumors	Amyloid-producing ameloblastoma	Preferred
9310.1/0	Odontogenic tumors	Calcifying epithelial odontogenic tumor	Synonym		[obs]
9310.2/1	Odontogenic tumors	Acanthomatous ameloblastoma	Preferred
9310.2/1	Odontogenic tumors	Acanthomatous epulis	Synonym
9310.2/1	Odontogenic tumors	Peripheral ameloblastoma	Synonym
9310.2/1	Odontogenic tumors	Basal carcinoma	Synonym		[obs]
9310.2/1	Odontogenic tumors	Adamantinoma	Synonym		[obs]
9311/0	Odontogenic tumors	Odontoameloblastoma	Preferred
9320/0	Odontogenic tumors	Myxoma of the jaw	Preferred	(C41.0, C41.1)
9320/0	Odontogenic tumors	Odontogenic myxoma	Synonym	(C41.0, C41.1)
9330/0	Odontogenic tumors	Ameloblastic fibroma	Preferred
9330/0	Odontogenic tumors	Fibroameloblastoma	Synonym		[obs]
9342/3	Odontogenic tumors	Odontogenic carcinosarcoma	Preferred
935-937	2	Miscellaneous tumors	2
9350/1	Miscellaneous tumors	Craniopharyngioma	Preferred	(C75.2)
9370/1	Miscellaneous tumors	Chordoma, NOS	Preferred
9374.1/0	Miscellaneous tumors	Canine transmissible venereal tumor	Preferred	(C30.0, C51._, C52._, C60._)
9375.1/3	Miscellaneous tumors	Combined carcinoma	Preferred	(C34._)
938-948	2	Gliomas	2
9380/3	Gliomas	Glioma, NOS	Preferred	(C71._, C72._)
9380.0/3	Gliomas	Glioma, low grade	Preferred	(C71._, C72._)
9380.1/3	Gliomas	Glioma, high grade	Preferred	(C71._, C72._)
9380.1/3	Gliomas	Glioma, malignant	Synonym	(C71._, C72._)
9382/3	Gliomas	Oligoastrocytoma, NOS	Preferred	(C71._, C72._)
9382/3	Gliomas	Mixed glioma	Synonym	(C71._, C72._)
9382.0/3	Gliomas	Oligoastrocytoma, low grade	Preferred	(C71._, C72._)
9382.1/3	Gliomas	Anaplastic oligoastrocytoma	Preferred	(C71._, C72._)
9384/1	Gliomas	Subependymal giant cell astrocytoma (SEGA)	Preferred	(C71._)
9390/0	Gliomas	Choroid plexus papilloma	Preferred	(C71.5, C71.7)
9390/1	Gliomas	Atypical choroid plexus papilloma	Preferred	(C71.5, C71.7)
9390/3	Gliomas	Choroid plexus carcinoma	Preferred	(C71.5, C71.7)
9391/1	Gliomas	Cellular ependymoma	Preferred	(C71._, C71.5, C72._)
9391.0/1	Gliomas	Clear cell ependymoma	Preferred	(C71._, C71.5, C72._)
9391.1/1	Gliomas	Tanycytic ependymoma	Preferred	(C71._, C71.5, C72._)
9392/3	Gliomas	Anaplastic ependymoma	Preferred	(C71._, C71.5, C72._)
9393/1	Gliomas	Papillary ependymoma	Preferred	(C71._, C71.5, C72._)
9395/1	Gliomas	Papillary tumor of pineal region	Preferred	(C75.3)
9400/3	Gliomas	Astrocytoma, NOS	Preferred	(C71._, C72._)
9400/3	Gliomas	Astrocytic glioma	Synonym	(C71._, C72._)
9400/3	Gliomas	Astroglioma	Synonym	(C71._, C72._)
9400.0/3	Gliomas	Diffuse astrocytoma	Preferred	(C71._, C72._)
9400.0/3	Gliomas	Astrocytoma, low grade	Synonym	(C71._, C72._)
9400.0/3	Gliomas	Gliomatosis cerebri	Related	(C71._, C72._)	[obs]
9400.1/3	Gliomas	Astrocytoma, low grade, compact	Preferred	(C71._, C72._)
9400.2/3	Gliomas	Astrocytoma, low grade, focally infiltrative	Preferred	(C71._, C72._)
9401/3	Gliomas	Astrocytoma, anaplastic	Preferred	(C71._, C72._)
9401/3	Gliomas	Astrocytoma, anaplastic, diffuse	Synonym	(C71._, C72._)
9401.0/3	Gliomas	Astrocytoma, anaplastic, compact	Preferred	(C71._, C72._)
9401.1/3	Gliomas	Astrocytoma, anaplastic, focally infiltrative	Preferred	(C71._, C72._)
9410/3	Gliomas	Protoplasmic astrocytoma	Preferred	(C71._, C72._)
9411/3	Gliomas	Gemistocytic astrocytoma	Preferred	(C71._, C72._)
9420/3	Gliomas	Fibrillary astrocytoma	Preferred	(C71._, C72._)
9420/3	Gliomas	Fibrous astrocytoma	Synonym	(C71._, C72._)
9421/1	Gliomas	Pilocytic astrocytoma	Preferred	(C71._)
9423/3	Gliomas	Spongioblastoma	Preferred	(C71._, C72._)
9424/3	Gliomas	Pleomorphic xanthoastrocytoma	Preferred	(C71._)
9424/3	Gliomas	Anaplastic pleomorphic xanthoastrocytoma	Related	(C71._)
9430/3	Gliomas	Astroblastoma	Preferred	(C71._, C72._)
9440/3	Gliomas	Glioblastoma	Preferred	(C71._, C72._)
9440/3	Gliomas	Glioblastoma multiforme	Synonym	(C71._, C72._)
9441/3	Gliomas	Giant cell glioblastoma	Preferred	(C71._, C72._)
9442/3	Gliomas	Gliosarcoma	Preferred	(C71._, C72._)
9442/3	Gliomas	Glioblastoma with sarcomatous component	Synonym	(C71._, C72._)
9450/3	Gliomas	Oligodendroglioma, NOS	Preferred	(C71._, C72._)
9450.0/3	Gliomas	Oligodendroglioma, low grade	Preferred	(C71._, C72._)
9450.0/3	Gliomas	Oligodendroglioma, low grade, compact	Related	(C71._, C72._)
9450.0/3	Gliomas	Oligodendroglioma, low grade, focally infiltrative	Related	(C71._, C72._)
9450.0/3	Gliomas	Oligodendroglioma, low grade, diffusely infiltrative	Related	(C71._, C72._)
9451/3	Gliomas	Oligodendroglioma, anaplastic	Preferred	(C71._, C72._)
9451/3	Gliomas	Oligodendroglioma, high grade	Synonym	(C71._, C72._)
9451/3	Gliomas	Oligodendroglioma, high grade, compact	Related	(C71._, C72._)
9451/3	Gliomas	Oligodendroglioma, high grade, focally infiltrative	Related	(C71._, C72._)
9451/3	Gliomas	Oligodendroglioma, high grade, diffusely infiltrative	Related	(C71._, C72._)
9470/3	Gliomas	Medulloblastoma, NOS	Preferred	(C71.6)
9473/3	Gliomas	CNS embryonal tumor, NOS	Preferred
9473/3	Gliomas	Primitive neuroectodermal tumor, NOS	Synonym
9473/3	Gliomas	PNET, NOS	Synonym
9473/3	Gliomas	Central primitive neuroectodermal tumor	Related
9473/3	Gliomas	CPNET	Synonym
949-952	2	Neuroepitheliomatous neoplasms	2
9490/1	Neuroepitheliomatous neoplasms	Ganglioneuroma	Preferred	(C47._)
9490/3	Neuroepitheliomatous neoplasms	Ganglioneuroblastoma	Preferred	(C47._)
9490/3	Neuroepitheliomatous neoplasms	CNS ganglioneuroblastoma	Related
9491/0	Neuroepitheliomatous neoplasms	Ganglioneuromatosis	Preferred
9492/1	Neuroepitheliomatous neoplasms	Gangliocytoma, NOS	Preferred
9500/3	Neuroepitheliomatous neoplasms	Neuroblastoma, NOS	Preferred
9500/3	Neuroepitheliomatous neoplasms	Central neuroblastoma	Synonym	(C71._)
9500/3	Neuroepitheliomatous neoplasms	CNS neuroblastoma	Synonym
9501/3	Neuroepitheliomatous neoplasms	Medulloepithelioma	Preferred
9503/3	Neuroepitheliomatous neoplasms	Neuroepithelioma, NOS	Preferred	(C30.0)
9505/1	Neuroepitheliomatous neoplasms	Ganglioglioma, NOS	Preferred
9505/3	Neuroepitheliomatous neoplasms	Ganglioglioma, anaplastic	Preferred
9506/1	Neuroepitheliomatous neoplasms	Central neurocytoma	Preferred
9506/1	Neuroepitheliomatous neoplasms	Neurocytoma, NOS	Synonym
9522/1	Neuroepitheliomatous neoplasms	Olfactory neuroblastoma	Preferred	(C30.0)
9522/1	Neuroepitheliomatous neoplasms	Esthesioneuroblastoma	Synonym	(C30.0)
953	2	Meningiomas	2
9530.0/1	Meningiomas	Meningioma, NOS	Preferred
9530.1/1	Meningiomas	Meningioma, NOS, WHO grade I	Preferred
9530.2/1	Meningiomas	Microcystic meningioma	Preferred
9530.3/1	Meningiomas	Secretory meningioma	Preferred
9530/3	Meningiomas	Meningioma, malignant; WHO grade III	Preferred
9530/3	Meningiomas	Meningioma, anaplastic	Synonym
9530.0/3	Meningiomas	Papillary meningioma	Preferred
9530.1/3	Meningiomas	Rhabdoid meningioma	Preferred
9531/1	Meningiomas	Meningothelial meningioma	Preferred
9532/1	Meningiomas	Fibrous meningioma	Preferred
9532/1	Meningiomas	Fibroblastic meningioma	Synonym
9533/1	Meningiomas	Psammomatous meningioma	Preferred
9534/1	Meningiomas	Angiomatous meningioma	Preferred
9534/1	Meningiomas	Angioblastic meningioma	Synonym
9537/1	Meningiomas	Transitional meningioma	Preferred
9537/1	Meningiomas	Mixed meningioma	Synonym
9539/1	Meningiomas	Meningioma, WHO grade II	Preferred
9539/1	Meningiomas	Atypical meningioma	Synonym
9539.1/1	Meningiomas	Clear cell meningioma	Preferred
9539.2/1	Meningiomas	Chordoid meningioma	Preferred
9539/3	Meningiomas	Meningeal sarcomatosis	Preferred
954-957	2	Nerve sheath tumors	2
9540/0	Nerve sheath tumors	Neurofibroma, NOS	Preferred
9540.0/0	Nerve sheath tumors	Schwannoma, NOS	Preferred
9540.1/1	Nerve sheath tumors	Uveal Schwannoma of blue-eyed dogs	Preferred	(C69.4)
9540.1/1	Nerve sheath tumors	Spindle cell tumor of blue-eyed dog	Synonym	(C69.4)
9540.2/3	Nerve sheath tumors	Malignant peripheral nerve sheath tumor, NOS	Preferred
9563/1	Nerve sheath tumors	Nerve sheath tumor, NOS	Preferred
9563/1	Nerve sheath tumors	Hybrid nerve sheath tumor	Related
9571/1	Nerve sheath tumors	Perineurioma, NOS	Preferred
9571/1	Nerve sheath tumors	Intraneural perineurioma	Related
958	2	Granular cell tumors	2
9580/0	Granular cell tumors	Granular cell tumor, NOS	Preferred
9580/3	Granular cell tumors	Granular cell tumor, malignant	Preferred
959	3	Malignant lymphomas, NOS or diffuse	3
959-972	2	Hodgkin and non-Hodgkin lymphomas	2
9591/3	Malignant lymphomas, NOS or diffuse	Malignant lymphoma (non-Hodgkin), NOS	Preferred
9591/3	Malignant lymphomas, NOS or diffuse	(Non-Hodgkin) Lymphoma	Synonym
9591/3	Malignant lymphomas, NOS or diffuse	Lymphosarcoma	Synonym		[obs]
9591/3	Malignant lymphomas, NOS or diffuse	Reticulum cell sarcoma, NOS	Synonym		[obs]
9591.1/3	Malignant lymphomas, NOS or diffuse	B-cell lymphoma, NOS	Preferred
967-969	3	Mature B-cell lymphomas	3
967-972	3	Non-hodgkin lymphomas	3
9671/3	Mature B-cell lymphomas	Lymphoplasmacytic lymphoma	Preferred
9673/3	Mature B-cell lymphomas	Mantle cell lymphoma	Preferred
9679/3	Mature B-cell lymphomas	Mediastinal large B-cell lymphoma	Preferred
9679/3	Mature B-cell lymphomas	Primary mediastinal (thymic) B-cell lymphoma	Synonym
9679/3	Mature B-cell lymphomas	Thymic B-cell lymphoma (mediastinal B)	Synonym
9679/3	Mature B-cell lymphomas	High-grade anaplastic/mediastinal B-cell lymphoma	Synonym
9680/3	Mature B-cell lymphomas	Diffuse large B‐cell lymphoma (DLBCL)	Preferred
9680/3	Mature B-cell lymphomas	Diffuse large B-cell (noncleaved, cleaved) lymphoma	Synonym
9680/3	Mature B-cell lymphomas	High-grade B-cell lymphoma, centroblastic monomorphic, diffuse subtype	Related
9680/3	Mature B-cell lymphomas	High-grade B-cell lymphoma centroblastic polymorphic	Related
9684/3	Mature B-cell lymphomas	Large cell immunoblastic lymphoma	Preferred
9684/3	Mature B-cell lymphomas	High-grade B-cell lymphoma, immunoblastic	Synonym
9687/3	Mature B-cell lymphomas	Burkitt’s lymphoma, NOS	Preferred
9687/3	Mature B-cell lymphomas	Burkitt-type lymphoma	Synonym
9687/3	Mature B-cell lymphomas	High-grade B-cell lymphoma, Burkitt type	Synonym
9687/3	Mature B-cell lymphomas	High grade B-cell lymphoma Burkitt's-like	Related
9688/3	Mature B-cell lymphomas	T‐cell‐rich large B‐cell lymphoma	Preferred
9688/3	Mature B-cell lymphomas	T‐cell‐rich B‐cell lymphoma	Synonym
9689/3	Mature B-cell lymphomas	Splenic marginal zone B-cell lymphoma	Preferred
9690/3	Mature B-cell lymphomas	Follicular lymphoma, NOS	Preferred
9690/3	Mature B-cell lymphomas	Follicular (center cell) lymphoma, grade 1	Related
9690/3	Mature B-cell lymphomas	Follicular (center cell) lymphoma, grade 2	Related
9690/3	Mature B-cell lymphomas	Low-grade B-cell lymphoma, centroblastic-centrocytic, follicular	Related
9690/3	Mature B-cell lymphomas	Follicular (center cell) lymphoma, grade 3	Related
9690/3	Mature B-cell lymphomas	High-grade B-cell lymphoma, centroblastic monomorphic, follicular subtype	Synonym
9699/3	Mature B-cell lymphomas	Marginal zone lymphoma, NOS	Preferred
9699.1/3	Mature B-cell lymphomas	Nodal marginal zone lymphoma	Preferred
9699.2/3	Mature B-cell lymphomas	Extranodal marginal zone lymphoma of mucosa-associated lymphoid tissue type (MALT)	Preferred
970-971	3	Mature T- and NK-cell lymphomas	3
9700/3	Mature T- and NK-cell lymphomas	Cutaneous epitheliotropic lymphoma	Preferred
9700/3	Mature T- and NK-cell lymphomas	Mycosis fungoides	Synonym
9700/3	Mature T- and NK-cell lymphomas	Low-grade, cutaneous T-cell lymphoma	Related
9701/3	Mature T- and NK-cell lymphomas	Sezary syndrome	Preferred
9702/3	Mature T- and NK-cell lymphomas	Peripheral T-cell lymphoma, NOS	Preferred
9702/3	Mature T- and NK-cell lymphomas	Mature T-cell lymphoma, NOS	Synonym
9702/3	Mature T- and NK-cell lymphomas	Peripheral T-cell lymphoma, mixed lymphoid type	Related
9702/3	Mature T- and NK-cell lymphomas	Peripheral T-cell lymphoma, mixed inflammatory type	Related
9702/3	Mature T- and NK-cell lymphomas	Low-grade, pleomorphic small cell lymphoma	Related
9702/3	Mature T- and NK-cell lymphomas	High-grade, pleomorphic medium and large cell (mixed) lymphoma	Related
9702/3	Mature T- and NK-cell lymphomas	High-grade, pleomorphic large cell lymphoma	Related
9702/3	Mature T- and NK-cell lymphomas	High-grade, plasmacytoid lymphoma	Related
9702/3	Mature T- and NK-cell lymphomas	High-grade, immunoblastic lymphoma	Related
9702.1/3	Mature T- and NK-cell lymphomas	T‐zone lymphoma (TZL), nodal	Preferred
9702.1/3	Mature T- and NK-cell lymphomas	Low-grade, small clear cell (T-zone) lymphoma	Synonym
9702.1/3	Mature T- and NK-cell lymphomas	Mature (peripheral) nodal T-cell (T-zone) lymphoma	Synonym
9705/3	Mature T- and NK-cell lymphomas	Angioimmunoblastic T‐cell lymphoma	Preferred
9705/3	Mature T- and NK-cell lymphomas	Angioimmunoblastic lymphoma	Synonym
9708/3	Mature T- and NK-cell lymphomas	Subcutaneous panniculitis–like T‐cell lymphoma	Preferred
9712/3	Mature T- and NK-cell lymphomas	Intravascular large B-cell lymphoma	Preferred
9712.1/3	Mature T- and NK-cell lymphomas	Intravascular large T-cell lymphoma	Preferred
9712.2/3	Mature T- and NK-cell lymphomas	Intravascular large cell lymphoma, non-B non-T	Preferred
9714/3	Mature T- and NK-cell lymphomas	Anaplastic large cell lymphoma (T-cell and null cell type), systemic	Preferred
9714/3	Mature T- and NK-cell lymphomas	Anaplastic large cell lymphoma, CD30 positive	Synonym
9716/3	Mature T- and NK-cell lymphomas	γδ T‐cell lymphoma	Preferred
9716/3	Mature T- and NK-cell lymphomas	Hepatosplenic T-cell lymphoma	Related
9716/3	Mature T- and NK-cell lymphomas	Hepatocytotropic T-cell lymphoma	Related
9717/3	Mature T- and NK-cell lymphomas	Intestinal T‐cell lymphoma (enteropathy associated)	Preferred
9718/3	Mature T- and NK-cell lymphomas	Anaplastic large cell lymphoma (T-cell), cutaneous	Preferred
9718/3	Mature T- and NK-cell lymphomas	Non-epitheliotropic cutaneous lymphoma	Synonym
9718/3	Mature T- and NK-cell lymphomas	High-grade, cutaneous T-cell lymphoma	Synonym
9719/3	Mature T- and NK-cell lymphomas	Angiocentric T-cell lymphoma	Preferred
9719/3	Mature T- and NK-cell lymphomas	Intravascular lymphoma (angiocentric)	Synonym
972	3	Precursor cell lymphoblastic lymphomas	3
9727/3	Precursor cell lymphoblastic lymphomas	Precursor cell lymphoblastic lymphoma, NOS	Preferred
973	2	Plasma cell neoplasms	2
9732/3	Plasma cell neoplasms	Plasma cell myeloma	Preferred
9732/3	Plasma cell neoplasms	Multiple myeloma	Synonym
9734/0	Plasma cell neoplasms	Plasmacytoma, extramedullary (cutaneous)	Preferred	(C44._)
9734/0	Plasma cell neoplasms	Indolent plasmacytoma	Related
9734/1	Plasma cell neoplasms	Plasmacytoma, extramedullary (digestive tract)	Preferred
9734/3	Plasma cell neoplasms	Plasmacytoma, extramedullary (malignant)	Preferred
9734/3	Plasma cell neoplasms	Anaplastic plasmacytoma	Synonym
9735/3	Plasma cell neoplasms	Plasmablastic lymphoma	Preferred
974	2	Mast cell neoplasms	2
9740/1	Mast cell neoplasms	Mast cell tumor, NOS	Preferred
9740/1	Mast cell neoplasms	Mastocytoma, NOS	Synonym		[obs]
9740.0/1	Mast cell neoplasms	Subcutaneous mast cell tumor	Preferred	(C49._)
9740.1/1	Mast cell neoplasms	Cutaneous mast cell tumor grade Patnaik I	Preferred	(C44._)
9740.2/1	Mast cell neoplasms	Cutaneous mast cell tumor grade Patnaik II	Preferred	(C44._)
9740.3/1	Mast cell neoplasms	Cutaneous mast cell tumor grade Patnaik III	Preferred	(C44._)
9740.4/1	Mast cell neoplasms	Cutaneous mast cell tumor grade Kiupel low	Preferred	(C44._)
9740.5/1	Mast cell neoplasms	Cutaneous mast cell tumor grade Kiupel high	Preferred	(C44._)
9740.6/1	Mast cell neoplasms	Cutaneous mast cell tumor grade Patnaik I, Kiupel low	Preferred	(C44._)
9740.7/1	Mast cell neoplasms	Cutaneous mast cell tumor grade Patnaik II, Kiupel low	Preferred	(C44._)
9740.8/1	Mast cell neoplasms	Cutaneous mast cell tumor grade Patnaik II, Kiupel high	Preferred	(C44._)
9740.9/1	Mast cell neoplasms	Cutaneous mast cell tumor grade Patnaik III, Kiupel high	Preferred	(C44._)
9741.1/3	Mast cell neoplasms	Systemic mastocytosis, NOS	Preferred
9741.1/3	Mast cell neoplasms	Systemic (extracutaneous) mast cell tumor	Synonym
9741.1/3	Mast cell neoplasms	Visceral mastocytosis	Synonym
9741.1/3	Mast cell neoplasms	Mast cell leukemia	Related
975	2	Neoplasms of histiocytes and accessory lymphoid cells	2
9751/1	Neoplasms of histiocytes and accessory lymphoid cells	Cutaneous Langerhans cell histiocytosis	Preferred	(C44._)
9751.1/0	Neoplasms of histiocytes and accessory lymphoid cells	Canine cutaneous histiocytoma	Preferred
9751/3	Neoplasms of histiocytes and accessory lymphoid cells	Cutaneous Langerhans cell histiocytosis (disseminated, systemic)	Preferred
9755/3	Neoplasms of histiocytes and accessory lymphoid cells	Histiocytic sarcoma	Preferred
9755/3	Neoplasms of histiocytes and accessory lymphoid cells	Malignant histiocytosis	Synonym		[obs]
9755/3	Neoplasms of histiocytes and accessory lymphoid cells	Hemophagocytic histiocytic sarcoma	Related
976	2	Immunoproliferative diseases	2
9766/1	Immunoproliferative diseases	Lymphomatoid granulomatosis	Preferred
9766/1	Immunoproliferative diseases	Angiocentric B‐cell lymphoma (with reactive T-cells)	Synonym
980-994	2	Leukemias	2
980	3	Leukemias, NOS	3
981-983	3	Lymphoid leukemias	3
9811/3	Lymphoid leukemias	B-cell lymphoblastic leukemia/lymphoma	Preferred
9811/3	Lymphoid leukemias	Precursor B-cell lymphoblastic leukemia/lymphoma	Synonym
9811/3	Lymphoid leukemias	Acute B-cell lymphoblastic leukemia	Synonym
9823/3	Lymphoid leukemias	B-cell chronic lymphocytic leukemia/small (cell) lymphocytic lymphoma	Preferred
9823/3	Lymphoid leukemias	B-cell lymphocytic lymphoma intermediate type (LLI)	Related
9831/3	Lymphoid leukemias	T-cell large granular lymphocytic (LGL) leukemia/lymphoma	Preferred
9831/3	Lymphoid leukemias	NK-cell large granular lymphocytic leukemia	Related
9831.1/3	Lymphoid leukemias	T-cell chronic lymphocytic leukemia/small (cell) lymphocytic lymphoma	Preferred
9832/3	Lymphoid leukemias	Prolymphocytic leukemia, NOS	Preferred
9833/3	Lymphoid leukemias	B-cell prolymphocytic leukemia	Preferred
9834/3	Lymphoid leukemias	T-cell prolymphocytic leukemia	Preferred
9835/3	Lymphoid leukemias	Precursor cell lymphoblastic leukemia, NOS	Preferred
9835/3	Lymphoid leukemias	Acute lymphoblastic leukemia, NOS	Synonym
9835/3	Lymphoid leukemias	Acute lymphoblastic leukemia-lymphoma, NOS	Synonym
9835/3	Lymphoid leukemias	Lymphoblastic leukemia, NOS	Synonym
9835/3	Lymphoid leukemias	Acute lymphatic leukemia	Synonym		[obs]
9837/3	Lymphoid leukemias	T-cell lymphoblastic lymphoma (LBL)/leukemia	Preferred
9837/3	Lymphoid leukemias	Acute (T-cell) lymphoblastic leukemia	Synonym
9837/3	Lymphoid leukemias	Precursor T-cell lymphoblastic lymphoma/leukemia	Synonym
984-993	3	Myeloid leukemias	3
9840/3	Myeloid leukemias	Acute erythroid leukemia	Preferred
9840/3	Myeloid leukemias	(Acute) Erythroleukemia	Synonym
9840/3	Myeloid leukemias	FAB M6 (M6A or M6B)	Synonym
9860/3	Myeloid leukemias	Myeloid leukemia, NOS	Preferred
9861/3	Myeloid leukemias	Acute myeloid leukemia, NOS	Preferred
9863/3	Myeloid leukemias	Chronic myeloid leukemia, NOS	Preferred
9866/3	Myeloid leukemias	Acute promyelocytic leukemia, NOS	Preferred
9866/3	Myeloid leukemias	FAB M3	Synonym
9867/3	Myeloid leukemias	Acute myelomonocytic leukemia, NOS	Preferred
9867/3	Myeloid leukemias	FAB M4	Synonym
9872/3	Myeloid leukemias	Acute myeloid leukemia, minimal differentiation	Preferred
9872/3	Myeloid leukemias	Acute myeloblastic leukemia	Synonym
9872/3	Myeloid leukemias	FAB M0	Synonym
9873/3	Myeloid leukemias	Acute myeloid leukemia without maturation	Preferred
9873/3	Myeloid leukemias	FAB M1	Synonym
9874/3	Myeloid leukemias	Acute myeloid leukemia with maturation	Preferred
9874/3	Myeloid leukemias	FAB M2, NOS	Synonym
9876/3	Myeloid leukemias	Atypical chronic myeloid leukemia	Preferred
9891/3	Myeloid leukemias	Acute monocytic leukemia	Preferred
9891/3	Myeloid leukemias	Monoblastic leukemia, NOS	Synonym
9891/3	Myeloid leukemias	Acute monoblastic leukemia	Synonym
9891/3	Myeloid leukemias	FAB M5	Synonym
9910/3	Myeloid leukemias	Acute megakaryoblastic leukemia	Preferred
9910/3	Myeloid leukemias	Megakaryocytic leukemia	Synonym
9910/3	Myeloid leukemias	FAB M7	Synonym
9930/3	Myeloid leukemias	Myeloid sarcoma	Preferred
9930/3	Myeloid leukemias	Chloroma	Synonym
9931/3	Myeloid leukemias	Acute panmyelosis with myelofibrosis	Preferred
994	3	Other leukemias	3
9945/3	Other leukemias	Chronic myelomonocytic leukemia, NOS	Preferred
9946/3	Other leukemias	Juvenile myelomonocytic leukemia, NOS	Preferred
995-996	2	Myeloproliferative neoplasms	2
9950/3	Myeloproliferative neoplasms	Polycythemia vera	Preferred
9960/3	Myeloproliferative neoplasms	Myeloproliferative neoplasm, NOS	Preferred
9961/3	Myeloproliferative neoplasms	Primary myelofibrosis	Preferred
9964/3	Myeloproliferative neoplasms	Chronic eosinophilic leukemia	Preferred
9964/3	Myeloproliferative neoplasms	Hypereosinophilic syndrome	Synonym
997	2	Other hematological neoplasms	2
998-999	2	Myelodysplastic syndromes	2
9980/3	Myelodysplastic syndromes	Myelodysplastic syndrome with single lineage dysplasia	Preferred
9980/3	Myelodysplastic syndromes	Refractory anemia, NOS	Synonym
9982/3	Myelodysplastic syndromes	Myelodysplastic syndrome with ring sideroblasts and single lineage dysplasia	Preferred
9983/3	Myelodysplastic syndromes	Refractory anemia with excess blasts, NOS	Preferred
9985/3	Myelodysplastic syndromes	Refractory cytopenia with multilineage dysplasia	Preferred
9989/3	Myelodysplastic syndromes	Myelodysplastic syndrome, unclassifiable	Preferred
9993/3	Myelodysplastic syndromes	Myelodysplastic syndrome with ring sideroblasts and multilineage dysplasia	Preferred

## Sheet: 1_Tumors of bone, cartilage 
Table S1. Vet-ICD-O-canine-1, First Edition
ICD-O-3.2 code	Vet-ICD-O-1 code	Veterinary term	Level	Topography	Notes/sources
		TUMORS OF BONES, CARTILAGE AND OTHER HARD TISSUES
		OSTEOGENIC TUMORS		C40._, C41._
		Benign
9180/0	9180/0	Osteoma, NOS	Preferred
		Extraskeletal osteoma	Related
9262/0	9262/0	Ossifying fibroma	Preferred
		Fibro-osteoma	Synonym
		Osteofibroma	Synonym
		Malignant
9180/3	9180/3	Osteosarcoma, NOS	Preferred
		Extraskeletal osteosarcoma	Related
		Multicentric osteosarcoma	Related
9186/3	9186/3	Central osteosarcoma	Preferred
9181/3	9181/3	Chondroblastic osteosarcoma	Preferred
9182/3	9182/3	Fibroblastic osteosarcoma	Preferred
9180/3	9180.2/3	Giant cell-rich osteosarcoma	Preferred
9180/3	9180.1/3	Osteoblastic osteosarcoma	Preferred
		Osteoblastic osteosarcoma, productive	Related
		Osteoblastic osteosarcoma, non-productive	Related
NONE	9180.3/3	Poorly differentiated osteosarcoma	Preferred
9183/3	9183/3	Telangiectatic osteosarcoma	Preferred
NONE	9192.0/3	Peripheral osteosarcoma	Preferred
		Surface osteosarcoma	Synonym
		Juxtacortical osteosarcoma	Synonym
9192/3	9192/3	Parosteal osteosarcoma	Preferred
9193/3	9193/3	Periosteal osteosarcoma	Preferred
NONE	9210.1/3	Multilobular tumor of bone	Preferred
		Multilobular osteosarcoma	Synonym
		Multilobular sarcoma of bone	Synonym		[obs]
		Chondroma rodens	Synonym		[obs]
		Calcifying aponeurotic fibroma	Synonym		[obs]
		Multilobular osteoma	Synonym		[obs]
		Multilobular chondroma	Synonym		[obs]
		Multilobular osteochondrosarcoma	Synonym		[obs]
		Cartilage analogue of fibromatosis	Synonym		[obs]
9250/1	9250/1	Giant cell tumor of bone, NOS	Preferred		This is usually a solitary lesion that only causes local effects. Hepatic metastases have been reported. When the biological behavior is uncertain or the pathology report does not mention metastatic lesions associated with this tumor, /1 should be used.
		Osteoclastoma, NOS	Synonym		LeCouteur, R.A., Nimmo, J.S., Price, S.M., Pennock, P.W. (1978). A case of giant cell tumor of bone (osteoclastoma) in a dog. J Am Anim Hosp Assoc, 14:356–362.
		Giant cell sarcoma of bone	Synonym
		CARTILAGINOUS TUMORS		C40._, C41._
		Benign
9220/0	9220/0	Chondroma, NOS	Preferred		This includes solitary and multiple cartilaginous exostoses.
		Enchondroma	Related
		Ecchondroma	Related
		Extraskeletal chondroma	Related
9210/0	9210/0	Osteochondroma	Preferred
		Malignant
9220/3	9220/3	Chondrosarcoma, NOS	Preferred
		Extraskeletal chondrosarcoma	Related
NONE	9220.1/3	Central chondrosarcoma	Preferred
		Medullary chondrosarcoma	Synonym
9221/3	9221/3	Periosteal chondrosarcoma	Preferred
9240/3	9240/3	Mesenchymal chondrosarcoma	Preferred
9243/3	9243/3	Dedifferentiated chondrosarcoma	Preferred
9231/3	9231/3	Myxoid chondrosarcoma	Preferred		Filgueira, F. G. F., Minto, B. W., Coelho, L. de P., Souza, Érica S., Sembenelli, G., Wittmaack, M. C. N., De Nardi, A. B., Gonçalves Dias, L. G. G., Moraes, P. C. (2016). Myxoid chondrosarcoma in dog knee with rupture of the cranial cruciate ligament. Br J Vet Med, 38(3): 227–230.
9242/3	9242/3	Clear cell chondrosarcoma	Preferred
		Notochordal tumors
9370/3	9370/1	Chordoma, NOS	Preferred
		NON-OSTEOGENIC, NON-CHONDROGENIC TUMORS		C40._, C41._
		Benign
9120/0	9120/0	Hemangioma, NOS	Preferred
		Malignant
8810/3	8810/3	Fibrosarcoma, NOS	Preferred
		Fibrosarcoma, conventional	Synonym
8812/3	8812/3	Periosteal fibrosarcoma	Preferred
8810/3	8812.1/3	Central fibrosarcoma	Preferred
9120/3	9120/3	Hemangiosarcoma, NOS	Preferred
8850/3	8850/3	Liposarcoma, NOS	Preferred
9591/3	9591/3	Malignant lymphoma (non-Hodgkin), NOS	Preferred
		(Non-Hodgkin) Lymphoma	Synonym
		Lymphosarcoma	Synonym		[obs]
		Reticulum cell sarcoma, NOS	Synonym		[obs]
9732/3	9732/3	Plasma cell myeloma	Preferred
		Multiple myeloma	Synonym
9740/1	9740/1	Mast cell tumor, NOS	Preferred		The preferred term is Mastocytoma, NOS in ICD-O-3
		Mastocytoma, NOS	Synonym		[obs]
		ODONTOGENIC TUMORS		C03.9
		Odontogenic epithelial tumors without induction
9310/0	9310/0	Ameloblastoma, NOS	Preferred
NONE	9310.1/0	Amyloid-producing ameloblastoma	Preferred
		Calcifying epithelial odontogenic tumor	Synonym		[obs]
NONE	9310.2/1	Acanthomatous ameloblastoma	Preferred
		Acanthomatous epulis	Synonym
		Peripheral ameloblastoma	Synonym
		Basal carcinoma	Synonym		[obs]
		Adamantinoma	Synonym		[obs]
		Odontogenic epithelial tumor with induction
9330/0	9330/0	Ameloblastic fibroma	Preferred
		Fibroameloblastoma	Synonym		[obs]
9290/0	9290/0	Ameloblastic fibro-odontoma	Preferred
		Fibroameloblastic odontoma	Synonym
9280/0	9280/0	Odontoma, NOS	Preferred
9282/0	9282/0	Complex odontoma	Preferred
9281/0	9281/0	Compound odontoma	Preferred
9311/0	9311/0	Odontoameloblastoma	Preferred
		Malignant odontogenic tumors
9270/3	9270/3	Odontogenic tumor, malignant, NOS	Preferred
9270/3	9270.1/3	Ameloblastic carcinoma	Preferred		Ameloblastic carcinoma, Odontogenic carcinoma and Odontogenic sarcoma are all grouped under Odontogenic tumor, malignant (9270/3) in the ICD-O-3.2. However, Odontogenic carcinoma and Odontogenic sarcoma show distinctive histological features and new codes have been introduced in order to differentiate them. Ameloblastic carcinoma is listed as the preferred term since it is the only odontogenic ca…
		Odontogenic carcinoma	Synonym
9270/3	9270.2/3	Odontogenic sarcoma	Preferred
9342/3	9342/3	Odontogenic carcinosarcoma	Preferred
		OTHER TUMORS UNIQUE TO THE JAW		C41.0, C41.1
9320/0	9320/0	Myxoma of the jaw	Preferred
		Odontogenic myxoma	Synonym
8052/3	8052/3	Papillary squamous cell carcinoma	Preferred
NONE	8812.2/3	Maxillary and mandibular fibrosarcoma	Preferred		This new code should only be used for the unique entity in dogs called "High-low" fibrosarcoma, i.e. the histologically low-grade but biologically high-grade fibrosarcoma.
9180/0	9180/0	Osteoma, NOS	Preferred
NONE	9210.1/3	Multilobular tumor of bone	Preferred
		Multilobular osteosarcoma	Synonym
		Multilobular sarcoma of bone	Synonym		[obs]
		Chondroma rodens	Synonym		[obs]
		Calcifying aponeurotic fibroma	Synonym		[obs]
		Multilobular osteoma	Synonym		[obs]
		Multilobular chondroma	Synonym		[obs]
		Multilobular osteochondrosarcoma	Synonym		[obs]
		Cartilage analogue of fibromatosis	Synonym		[obs]
9180/3	9180/3	Osteosarcoma, NOS	Preferred

## Sheet: 2_Tumors of soft tissue
Table S2. Vet-ICD-O-canine-1, First Edition
ICD-O-3.2 code	Vet-ICD-O-1 code	Veterinary term	Level	Topography	Notes/sources
		TUMORS OF SOFT TISSUE
		FIBROUS TUMORS		C49._	When a tumor of soft tissues does not originate in a specific organ or site (e.g., liver, lung, etc.), the topography codes of soft tissues (C49.-) should be used. Otherwise, a site-specific topography code for the appropriate organ is recommended.
		Benign
8810/0	8810/0	Fibroma, NOS	Preferred
		Fibroma, conventional	Synonym
		Fibroma, keloidal	Related
8825/1	8825/1	Myofibroblastic tumor, NOS	Preferred
		Inflammatory myofibroblastic tumor	Synonym
8832/0	8832/0	Dermatofibroma	Preferred
8840/0	8840/0	Myxoma, NOS	Preferred
		Malignant
8810/3	8810/3	Fibrosarcoma, NOS	Preferred
		Fibrosarcoma, conventional	Synonym
NONE	8810.1/3	Fibrosarcoma, keloidal	Preferred
NONE	8810.2/3	Fibrosarcoma, myofibroblastic	Preferred
8840/3	8840/3	Myxosarcoma, NOS	Preferred
		ADIPOCYTIC TUMORS
		Benign
8850/0	8850/0	Lipoma, NOS	Preferred
8851/0	8851/0	Fibrolipoma	Preferred
8861/0	8861/0	Angiolipoma	Preferred
8862/0	8862/0	Chondrolipoma	Preferred		Chondroid lipoma is the preferred term in ICD-O-3.2
		Chondroid lipoma	Synonym
NONE	8859.1/0	Osteolipoma	Preferred
NONE	8859.2/0	Chondro-osteoblastic lipoma	Preferred
8890/0	8890.4/0	Lipoleiomyoma	Preferred		Lipoleiomyoma is considered a related term of 8890/0 Leiomyoma, NOS. A new code has been introduced to specifically identify this neoplastic entity.
8857/0	8857/0	Spindle cell lipoma	Preferred
8856/0	8856/0	Infiltrative lipoma	Preferred		Intramuscular lipoma is the preferred term in ICD-O-3.2
		Infiltrating lipoma	Synonym
		Infiltrative angiolipoma	Related
		Intramuscular lipoma	Related
NONE	8850.1/0	Lipomatosis	Preferred
8880/0	8880/0	Hibernoma	Preferred
		Malignant
8850/3	8850/3	Liposarcoma, NOS	Preferred
8851/3	8851/3	Liposarcoma, well differentiated, NOS	Preferred
8858/3	8858/3	Dedifferentiated liposarcoma	Preferred
8852/3	8852/3	Myxoid liposarcoma	Preferred
8854/3	8854/3	Pleomorphic liposarcoma	Preferred
		VASCULAR TUMORS		C49._
		Benign
9120/0	9120/0	Hemangioma, NOS	Preferred
		Dermal hemangioma	Related
		Solar-induced dermal hemangioma	Related
		Subcutaneous hemangioma	Related
9120/0	9120.1/0	Hemangioma, inflammatory lobular capillary	Preferred		In veterinary medicine, the Hemangioma, inflammatory lobular capillary is a specific subtype of Hemangioma and the attribution of a a new code allows to distinguish this entity from other subtypes.
		Pyogenic granuloma	Synonym
		Granulation tissue type hemangioma	Synonym
NONE	9120.2/0	Mixed capillary cavernous hemangioma	Preferred
9120/0	9120.3/0	Spindle cell hemangioma	Preferred
9121/0	9121/0	Cavernous hemangioma	Preferred
9131/0	9131/0	Capillary hemangioma	Preferred
		Congenital hemangioma	Related
9125/0	9125/0	Epithelioid hemangioma	Preferred
9141/0	9141/0	Angiokeratoma	Preferred
9132/0	9132/0	Infiltrative hemangioma	Preferred		Intramuscular hemangioma is the preferred term in ICD-O-3.2
		Intramuscular hemangioma	Synonym
		Mixed infiltrating intramuscular hemangioma	Synonym
9170/0	9170/0	Lymphangioma	Preferred
		Intermediate
9130/1	9130/1	Hemangioendothelioma, NOS	Preferred
9130/1	9130.1/1	Hemangioendothelioma, kaposiform	Preferred
		Hemangioendothelioma, spindle cell	Synonym
		Kaposi-like vascular tumor	Synonym
9133/3	9133/1	Epithelioid hemangioendothelioma	Preferred
9136/1	9136/1	Retiform hemangioendothelioma	Preferred		Spindle cell hemangioendothelioma is the preferred term in ICD-O-3.2
		Malignant
9120/3	9120/3	Hemangiosarcoma, NOS	Preferred
		Hemangiosarcoma, conventional	Synonym
		Hemangiosarcoma, well differentiated	Synonym
		Cutaneous and subcutaneous hemangiosarcoma	Related
		Intramuscular hemangiosarcoma	Related
		Retroperitoneal hemangiosarcoma	Related
		Visceral hemangiosarcoma	Related
9120/3	9120.1/3	Hemangiosarcoma, kaposiform	Preferred
		Hemangiosarcoma, spindle cell	Synonym
9120/3	9120.2/3	Hemangiosarcoma, epithelioid	Preferred
9170/3	9170/3	Lymphangiosarcoma	Preferred
		PERIVASCULAR TUMORS		C49._
		Glomus tumors
8711/0	8711/0	Glomus tumor	Preferred
		Perivascular wall tumors
8824/0	8824/1	Myopericytoma	Preferred		Myofibroma is the preferred term in ICD-O-3.2
8815/1	8815/1	Hemangiopericytoma	Preferred		Very rare tumor in dogs; this term and code should be used for tumors unequivocally diagnosed as such. Solitary fibrous tumor, NOS is the preferred term in ICD-O-3.2
NONE	8815.1/1	Canine perivascular wall tumor, NOS	Preferred		In human medicine the generic term of Perivascular wall tumors does not exist while in veterinary medicine it is extensively used since the identification of each subtype is difficult. Thus, a new code for Perivascular wall tumors, NOS was created.
8894/0	8894/0	Perivascular myoma	Preferred		Angioleiomyoma is the preferred term in ICD-O-3.2
		Angioleiomyoma	Synonym
9160/0	9160/0	Angiofibroma	Preferred
8826/0	8826/0	Angiomyofibroblastoma	Preferred
		SMOOTH MUSCLE TUMORS		C49._
		Benign
8890/0	8890/0	Leiomyoma, NOS	Preferred
NONE	8890.2/0	Piloleiomyoma	Preferred
8894/0	8894/0	Perivascular myoma	Preferred
		Angioleiomyoma	Synonym
NONE	8890.3/0	Deep-seated leiomyoma	Preferred
8897/1	8897/1	Smooth muscle tumor, NOS	Preferred		Smooth muscle tumor of uncertain malignant potential is the preferred term in ICD-O-3.2
		Malignant
8890/3	8890/3	Leiomyosarcoma, NOS	Preferred
		SYNCYTIAL STRIATED MUSCLE TUMORS		C49._
		Benign
8900/0	8900/0	Rhabdomyoma, NOS	Preferred
8903/0	8903/0	Fetal rhabdomyoma	Preferred
8904/0	8904/0	Adult rhabdomyoma	Preferred		Adult cellular rhabdomyoma is the preferred term in ICD-O-3.2
		Malignant
8900/3	8900/3	Rhabdomyosarcoma, NOS	Preferred
8910/3	8910/3	Embryonal rhabdomyosarcoma	Preferred
		Botryoid rhabdomyosarcoma	Synonym
8901/3	8901/3	Pleomorphic rhabdomyosarcoma	Preferred		Pleomorphic rhabdomyosarcoma, adult type is the preferred term in ICD-O-3.2
8920/3	8920/3	Alveolar rhabdomyosarcoma	Preferred
8912/3	8912/3	Spindle cell rhabdomyosarcoma	Preferred
		SYNOVIAL AND PERISYNOVIAL TUMORS
		Benign			Since there is no specific topography code for the joint capsule, new veterinary codes were created to avoid confusion with similar tumours arising from the bones, joints and articular cartilages (C40_, C41_).
NONE	8840.0/0	Synovial myxoma	Preferred	C40._, C41._, C49.9
NONE	9120.0/0	Synovial hemangioma	Preferred	C40._, C41._, C49.9
8810/0	8810/0	Fibroma, NOS	Preferred	C40._, C41._, C49.9
9252/0	9252/0	Giant cell tumor of tendon sheath	Preferred	C49.9	Tenosynovial giant cell tumor, NOS is the preferred term in ICD-O-3.2
		Tenosynovial giant cell tumor	Synonym
		Malignant
9040/3	9040/3	Synovial cell sarcoma	Preferred		[obs]
NONE	8840.0/3	Synovial myxosarcoma	Preferred	C40._, C41._, C49.9
9755/3	9755/3	Histiocytic sarcoma	Preferred	C40._, C41._, C49.9
		MESOTHELIAL TUMORS
		Benign
9050/0	9050/0	Mesothelioma, benign	Preferred
		Malignant
9050/3	9050/3	Mesothelioma, malignant, NOS	Preferred
9051/3	9051/3	Sarcomatoid mesothelioma	Preferred		The preferred term in ICD-O-3.2 is Fibrous mesothelioma, malignant.
9052/3	9052/3	Epithelioid mesothelioma	Preferred
9053/3	9053/3	Mesothelioma, biphasic	Preferred
		EXTRASKELETAL CHONDRO-OSSEOUS TUMORS			Extraskeletal chondro-osseous tumors have been reported in dogs in a variety of visceral and soft tissue locations. The veterinary codes refer to the generic codes for Osteoma, Chondroma, Osteosarcoma and Chondrosarcoma, with the topographic code changing according to the extraskeletal location of the tumor.
		Benign
9180/0	9180/0	Extraskeletal osteoma	Related		The preferred term is Osteoma, NOS.
9220/0	9220/0	Extraskeletal chondroma	Related		The preferred term is Chondroma, NOS.
		Malignant
9180/3	9180/3	Extraskeletal osteosarcoma	Related		The preferred term is Osteosarcoma, NOS.
9220/3	9220/3	Extraskeletal chondrosarcoma	Related		The preferred term is Chondrosarcoma, NOS.
		TUMORS WITH UNCERTAIN DIFFERENTIATION		C49._
8800/0	8800/0	Soft tissue tumor, benign	Preferred
8800/3	8800/3	Sarcoma, NOS	Preferred
		Mesenchymal tumor, malignant	Synonym
NONE	8800.0/1	Soft tissue tumor, NOS	Preferred		Canine cutaneous/subcutaneous soft tissue tumors (STTs) include neoplasms such as fibrosarcoma, perivascular wall tumors, nerve sheath tumors and undifferentiated sarcomas. To date, there is insufficient data to predict the outcome and biological behavior of many canine STTs. Including these tumors under the umbrella Sarcoma, NOS (8800/3) would lead to the misconception that STTs are all malignan…
8801/3	8801/3	Spindle cell sarcoma	Preferred
8805/3	8805/3	Undifferentiated sarcoma	Preferred
		NERVE SHEATH TUMORS		C47._, C72.1, C72.4, C72.5
9540/0	9540/0	Neurofibroma, NOS	Preferred		This is a benign subtype of Peripheral Nerve Sheath Tumor (PNST).
9560/0	9540.0/0	Schwannoma, NOS	Preferred		The preferred ICD-O-3.2 code is 9560/0 (Schwannoma). However, schwannoma is considered a benign subtype of PNST together with Neurofibroma (9540/0). Therefore, a new preferred code grouped with neurofibroma has been included in the Vet-ICD-O-1.
9540/3	9540.2/3	Malignant peripheral nerve sheath tumor, NOS	Preferred		The preferred ICD-O-3.2 code is 9540/3. However, MPNST is a malignant tumor that may contain mixed cell propulations (neoplastic Schwann cells, perineural cells, fibroblasts) and therefore, a new preferred code has been included in the Vet-ICD-O-1.
9563/0	9563/1	Nerve sheath tumor, NOS	Preferred		This term indicates not otherwise specified peripheral nerve sheath tumors. Therefore, the following codes are included under this umbrella: 9540/0; 9540.0/0; 9540.1/3; 9571/1.
		Hybrid nerve sheath tumor	Related
9571/0	9571/1	Perineurioma, NOS	Preferred		Due to the unavailability of sufficient clinical information on this tumor in dogs, the GIVCS veterinary coding subgroup has assigned a biological behavior /1.
		Intraneural perineurioma	Related

## Sheet: 3_Epithelial and melanocytic tu
Table S3. Vet-ICD-O-canine-1, First Edition
ICD-O-3.2 code	Vet-ICD-O-1 code	Veterinary term	Level	Topography	Notes/sources
		EPITHELIAL AND MELANOCYTIC TUMORS OF THE SKIN		C44._
		TUMORS OF THE EPIDERMIS
		Benign
8052/0	8052/0	Squamous papilloma	Preferred		Squamous cell papilloma, NOS is the preferred term in ICD-O-3.2.
		Squamous cell papilloma	Synonym
		Malignant
8070/3	8070/3	Squamous cell carcinoma, NOS	Preferred
		Conventional squamous cell carcinoma	Synonym
8071/3	8071/3	Squamous cell carcinoma, keratinizing, NOS	Preferred
8072/3	8072/3	Squamous cell carcinoma, nonkeratinizing, NOS	Preferred
8075/3	8075/3	Squamous cell carcinoma, acantholytic	Preferred		Squamous cell carcinoma, adenoid is the preferred term in ICD-O-3.2.
8074/3	8074/3	Squamous cell carcinoma, spindle cell	Preferred
		Squamous cell carcinoma, sarcomatoid	Synonym
8051/3	8051/3	Verrucous squamous cell carcinoma	Preferred		Verrucous carcinoma, NOS is the ICD-O-3.2 preferred term.
		Verrucous carcinoma, NOS	Synonym
8052/3	8052/3	Papillary squamous cell carcinoma	Preferred
8084/3	8084/3	Squamous cell carcinoma, clear cell type	Preferred
8094/3	8094/3	Basosquamous carcinoma	Preferred
		Epithelial tumors without squamous or adnexal differentiation
		Benign
8090/1	8090/0	Basal cell tumor	Preferred		Considering the lack of invasion and the surgical excision being generally curative, this neoplasm is considered benign. However, the latest histological classification states that it is currently unknown if a basal cell tumor will progress to a basal cell carcinoma if left untreated. Therefore, the GIVCS veterinary coding subgroup recommends the application of the Criteria for assigning the biol…
		Malignant
8090/3	8090/3	Basal cell carcinoma, NOS	Preferred
NONE	8090.1/3	Basal cell carcinoma, solid cell type	Preferred
NONE	8090.2/3	Basal cell carcinoma, clear cell type	Preferred
		Tumors with adnexal differentiation
		Follicular tumors
		Benign
8071/3	8071/0	Infundibular keratinizing acanthoma	Preferred		Based on the histologic similarities and on the origin of many cases of human Keratoacanthoma from follicular infundibular/isthmus keratinocytes similar to the Canine infundibular keratinizing acanthoma, the GIVCS veterinary coding subgroup proposes the adoption of the same morphological code changing the biological behavior 5th digit code. In veterinary medicine it is indeed recognized as a beni…
		Keratoacanthoma	Synonym
		Intracutaneous cornifying epithelioma	Synonym
8102/0	8102/0	Tricholemmoma, NOS	Preferred
NONE	8102.1/0	Tricholemmoma, isthmic	Preferred
NONE	8102.2/0	Tricholemmoma, inferior	Preferred
8100/0	8105.1/0	Trichoblastoma, NOS	Preferred		In the ICD-O-3.2, Trichoepitheliomas (Preferred term) and Trichoblastomas (Synonym) share the same code (8100/0), since they are considered variants of the same neoplasm in the WHO classification. In veterinary medicine they are considered separate entities. In the Vet-ICD-O-1 it is proposed to retain the ICD-O-3 code used for Trichoepithelioma, NOS and create new veterinary codes for Trichoblast…
NONE	8105.2/0	Trichoblastoma, ribbon	Preferred
NONE	8105.3/0	Trichoblastoma, medusoid	Preferred
NONE	8105.4/0	Trichoblastoma, granular cell	Preferred
NONE	8105.5/0	Trichoblastoma, trabecular	Preferred
NONE	8105.6/0	Trichoblastoma, spindle cell	Preferred
NONE	8105.7/0	Trichoblastoma, solid/cystic	Preferred
8101/0	8101/0	Trichofolliculoma	Preferred
8100/0	8100/0	Trichoepithelioma, NOS	Preferred		See note for Trichoblastoma, NOS.
8110/0	8110/0	Pilomatricoma, NOS	Preferred
		Pilomatrixoma, NOS	Synonym
		Necrotizing and calcifying epithelioma of Malherbe	Synonym
		Malignant
8100/3	8100/3	Trichoepithelioma, malignant	Preferred		Trichoblastic carcinoma is the preferred term in ICD-O-3.2.
8110/3	8110/3	Pilomatricoma, malignant	Preferred		Pilomatrical carcinoma is the preferred term in ICD-O-3.2.
		Pilomatrix carcinoma	Synonym
		Pilomatrical carcinoma	Synonym
		Matrical carcinoma	Synonym
		NAILBED TUMORS		C44.61, C44.71, C44.92
		Benign
8053/0	8053/0	Squamous cell papilloma, inverted	Preferred
8071/3	8071.1/0	Nailbed keratoacanthoma	Preferred		Squamous cell carcinoma, Keratinizing, NOS is the preferred term for 8071/3 in ICD-O-3.2.
		Subungueal keratoacanthoma	Synonym
		Malignant
8070/3	8070/3	Squamous cell carcinoma, NOS	Preferred
8090/3	8090/3	Basal cell carcinoma, NOS	Preferred
		SEBACEOUS AND MODIFIED SEBACEOUS GLAND TUMORS
		Benign
8410/0	8410/0	Sebaceous adenoma	Preferred		Sebaceoma is the ICD-O-3.2 preferred term.
		Sebaceous gland adenoma	Synonym
		Sebaceous ductal adenoma	Related
NONE	8410.1/0	Meibomian adenoma	Preferred	C44.1
		Meibomian gland adenoma	Synonym
		Meibomian ductal adenoma	Related
NONE	8410.2/0	Hepatoid adenoma	Preferred	C21.3
		Hepatoid gland adenoma	Synonym
		Perianal gland adenoma	Synonym
		Circumanal adenoma	Synonym
		Malignant
8410/0	8410/1	Sebaceous epithelioma	Preferred		Sebaceoma is the ICD-O-3.2 preferred term.
		Sebaceous gland epithelioma	Synonym
8410/3	8410/3	Sebaceous adenocarcinoma	Preferred		Sebaceous adenocarcinoma is the ICD-O-3.2 preferred term.
NONE	8410.1/1	Meibomian gland epithelioma	Preferred	C44.1
NONE	8410.1/3	Meibomian gland adenocarcinoma	Preferred	C44.2
NONE	8410.2/1	Hepatoid gland epithelioma	Preferred	C21.3
		Perianal gland epithelioma	Synonym
		Circumanal epithelioma	Synonym
NONE	8410.2/3	Hepatoid gland adenocarcinoma	Preferred	C21.3
		Perianal gland adenocarcinoma	Synonym
		Circumanal adenocarcinoma	Synonym
		APOCRINE AND MODIFIED APOCRINE GLAND TUMORS
		Benign
8401/0	8401/0	Apocrine adenoma	Preferred
8940/0	8401.1/0	Complex and mixed apocrine adenoma	Preferred		Pleomorphic adenoma is the preferred term for 8940/0 in ICD-O-3.2
8500/2	8500/0	Apocrine ductal adenoma	Preferred		In the Vet-ICD-O-1, 8500/0 is used in the mammary gland coding to indicate Ductal adenoma (Preferred) and Basaloid adenoma (Synonym). However, the same code should be used to identify Apocrine ductal adenoma as a preferred term for the C44._ only.
8420/0	8420/0	Ceruminous adenoma	Preferred	C44.2
NONE	8420.1/0	Complex and mixed ceruminous adenoma	Preferred	C44.2
NONE	8401.2/0	Anal sac adenoma	Preferred	C21.0	See note for complex and mixed apocrine adenoma.
		Adenoma of the apocrine glands of the anal sac	Synonym
NONE	8401.3/0	Adenoma of the anal gland	Preferred	C21.3
		Malignant
8401/3	8401/3	Apocrine adenocarcinoma	Preferred
8940/3	8401.1/3	Complex and mixed apocrine adenocarcinoma	Preferred		See note for complex and mixed apocrine adenoma. Mixed tumor, malignant, NOS is the ICD-O-3.2 preferred term.
8500/3	8500/3	Apocrine ductal adenocarcinoma	Preferred		In the Vet-ICD-O-1, 8500/3 is used in the mammary gland coding to indicate Dductal carcinoma, NOS (Preferred). However, the same code should be used to identify Apocrine ductal adenocarcinoma as a preferred term and Apocrine ductal carcinoma for the C44._ only.
		Apocrine ductal carcinoma	Synonym
8420/3	8420/3	Ceruminous adenocarcinoma	Preferred	C44.2
NONE	8420.1/3	Complex and mixed ceruminous adenocarcinoma	Preferred	C44.2
NONE	8401.2/3	Anal sac adenocarcinoma	Preferred	C21.0	See note for complex and mixed apocrine adenoma.
		Adenocarcinoma of the apocrine glands of the anal sac	Synonym
		ECCRINE (atrichial) TUMORS
		Benign
NONE	8413/0	Eccrine adenoma	Preferred
		Malignant
8413/3	8413/3	Eccrine adenocarcinoma	Preferred
		Undifferentiated adnexal neoplasms
8402/3	8402/3	Clear cell adnexal carcinoma	Preferred		Hidradenocarcinoma is the preferred term in ICD-O-3.2.
		Hidradenocarcinoma	Synonym
		Endocrine neoplasms of the skin
8247/3	8247/1	Merkel cell tumor	Preferred		Merkel cell carcinoma is the preferred term in ICD-O-3.2.
872-873	872-873	MELANOCYTOMA AND MELANOMAS
		Benign
NONE	8720.0/0	Melanocytoma	Preferred
		Melanoma, benign, NOS	Synonym
		Dermal melanocytoma	Synonym
NONE	8726.1/0	Melanoacanthoma	Preferred
		Malignant
8720/3	8720/3	Melanoma, NOS	Preferred		Malignant melanoma, NOS is the preferred term in ICD-O-3.2.
		Melanoma, malignant, NOS	Synonym
		Melanoma, compound	Synonym
		Melanoma, junctional	Synonym
		Melanoma, dermal	Synonym
8722/3	8722/3	Balloon cell melanoma	Preferred		Blanchard, T.W., Bryant, N.J, Mense, M.G. (2001). Balloon cell melanoma in three dogs: a histopathological, immunohistochemical and ultrastructural study. J Comp Pathol, 125:254-261.
		Clear cell melanoma	Synonym		Gross, T.L., Ihrke, P.J., Affolter, V.K. Skin Diseases of the Dog and Cat: Clinical and Histopathologic Diagnosis, Second Edition, chapter, 34 p.830.
NONE	8722.1/3	Signet ring cell melanoma	Preferred		Cangul, I.T., van Garderen, E., van der Linde-Sipman, J.S., van den Ingh, T.S., Schalken, J.A. (2001). Canine balloon and signet-ring cell melanomas: a histological and immunohistochemical characterization. J Comp Pathol, 125:166-173.
8730/3	8730/3	Amelanotic melanoma	Preferred

## Sheet: 4_Tumors of the genital tract
Table S4. Vet-ICD-O-canine-1, First Edition
ICD-O-3.2 code	Vet-ICD-O-1 code	Veterinary term	Level	Topography	Notes/sources
		TUMORS OF THE GENITAL TRACT
		TUMORS OF THE OVARY		C56.9
		Sex cord-stromal (gonadostromal) tumors
8590/1	8590/1	Sex cord-stromal tumor, NOS	Preferred		In ICD-O-3.2 the preferred term is Sex cord-gonadal stromal tumor, NOS.
		Sex cord-gonadal stromal tumor, NOS	Synonym
		Sex cord tumor, NOS	Synonym
8620/3	8620/3	Granulosa cell tumor, NOS	Preferred		Adult granulosa cell tumor of ovary is the preferred term in ICD-O-3.2.
8600/0	8600/0	Thecoma, NOS	Preferred
		Theca cell tumor	Synonym
8610/0	8610/0	Luteoma, NOS	Preferred
8650/0	8650/0	Leydig cell tumor of the ovary, NOS	Preferred
8640/1	8640/1	Sertoli cell tumor, NOS	Preferred
		Arrenoblastoma (Sertoli-Leydig cell tumors, mixed tumors)
8631/0	8631/0	Arrenoblastoma, well differentiated	Preferred		Sertoli-Leydig cell tumor, well differentiated is the preferred term in ICD-O-3.2. Reference: Patnaik, A.K., Saigo, P.E., Lieberman, P.H., Greenlee, P.G. (1988). Morphology of canine ovarian Sertoli-Leydig cell neoplasms. A report of 12 cases. Cancer, 62: 577-584.
		Sertoli-Leydig cell tumor, well differentiated	Synonym
8631/3	8631/3	Arrenoblastoma, poorly differentiated	Preferred		Sertoli-Leydig cell tumor, poorly differentiated is the preferred term in ICD-O-3.2. Reference: Patnaik, A.K., Saigo, P.E., Lieberman, P.H., Greenlee, P.G. (1988). Morphology of canine ovarian Sertoli-Leydig cell neoplasms. A report of 12 cases. Cancer, 62: 577-584.
		Sertoli-Leydig cell tumor, poorly differentiated	Synonym
8633/1	8633/1	Arrenoblastoma, retiform	Preferred		Sertoli-Leydig cell tumor, retiform is the preferred term in ICD-O-3.2. Reference:Patnaik, A.K., Saigo, P.E., Lieberman, P.H., Greenlee, P.G. (1988). Morphology of canine ovarian Sertoli-Leydig cell neoplasms. A report of 12 cases. Cancer, 62: 577-584.
		Sertoli-Leydig cell tumor, retiform	Synonym
		Germ cell tumors
9060/3	9060/3	Dysgerminoma	Preferred
9080/0	9080/0	Teratoma, benign	Preferred
9080/3	9080/3	Teratocarcinoma	Preferred		The term Malignant teratoma and Teratocarcinoma are considered synonyms in the veterinary cancer classification. In the ICD-O-3.2 Teratoma, malignant, NOS is coded 9080/3 and Teratocarcinoma is coded 9081/3. However, they represent different entities with 9080/3 being a malignant immature teratoma and 9081/3 being a mixed embryonal carcinoma and teratoma. Teratocarcinoma in dogs is an undifferent…
		Teratoma, malignant, NOS	Synonym
9070/3	9070/3	Embryonal carcinoma, NOS	Preferred
		Epithelial tumors
		Benign
8260/0	8260/0	Papillary adenoma	Preferred
8440/0	8440/0	Cystic adenoma	Preferred		Cystadenoma, NOS is the preferred term in ICD-O-3.2
		Cystadenoma	Synonym
8140/0	8140/0	Adenoma, NOS	Preferred
9110/0	9110/0	Rete adenoma	Preferred		Adenoma of rete ovarii is the preferred term in ICD-O-3.2.
		Adenoma of rete ovarii	Synonym
		Malignant
8050/3	8050/3	Papillary adenocarcinoma	Preferred
8440/3	8440/3	Cystic adenocarcinoma	Preferred		Cystadenocarcinoma, NOS is the preferred term in ICD-O-3.2
		Cystadenocarcinoma	Synonym
8020/3	8020/3	Carcinoma, undifferentiated, NOS	Preferred
		Carcinoma, poorly differentiated	Synonym
		Carcinoma, dedifferentiated	Synonym
8021/3	8021/3	Carcinoma, anaplastic, NOS	Preferred
8140/3	8140/3	Adenocarcinoma, NOS	Preferred
		Mesenchymal tumors
		Benign
8810/0	8810/0	Fibroma, NOS	Preferred
8890/0	8890/0	Leiomyoma, NOS	Preferred
9120/0	9120/0	Hemangioma, NOS	Preferred
		Malignant
8810/3	8810/3	Fibrosarcoma, NOS	Preferred
8890/3	8890/3	Leiomyosarcoma, NOS	Preferred
9120/3	9120/3	Hemangiosarcoma, NOS	Preferred
		Mixed tumors
8980/3	8980/3	Carcinosarcoma, NOS	Preferred
8950/3	8950/3	Mullerian mixed tumor	Preferred
		TUMORS OF THE OVARIAN BURSA		C56.10
8850/0	8850/0	Lipoma, NOS	Preferred		Gelberg, H.B., McEntee, K. (1986). Pathology of the canine and feline uterine tube. Vet Pathol, 23: 770-775.
		TUMORS OF THE UTERINE TUBE (OVIDUCT)		C57.0
		Epithelial tumors
8140/0	8140/0	Adenoma, NOS	Preferred
8140/3	8140/3	Adenocarcinoma, NOS	Preferred
		Mesenchymal tumors
8850/0	8850/0	Lipoma, NOS	Preferred
9010/0	9010/0	Fibroadenoma, NOS	Preferred
8890/0	8890/0	Leiomyoma, NOS	Preferred
		TUMORS OF THE UTERUS AND CERVIX		C53._, C54._, C55._
		Epithelial tumors
		Benign
8140/0	8140/0	Adenoma, NOS	Preferred
8440/0	8440/0	Cystic adenoma	Preferred		Cystadenoma, NOS is the preferred term in ICD-O-3.2
		Cystadenoma	Synonym
		Malignant
8140/3	8140/3	Adenocarcinoma, NOS	Preferred
		Mesenchymal tumors
		Benign
8810/0	8810/0	Fibroma, NOS	Preferred
8850/0	8850/0	Lipoma, NOS	Preferred
8890/0	8890/0	Leiomyoma, NOS	Preferred
9120/0	9120/0	Hemangioma, NOS	Preferred
		Malignant
8810/3	8810/3	Fibrosarcoma, NOS	Preferred
8890/3	8890/3	Leiomyosarcoma, NOS	Preferred
9120/3	9120/3	Hemangiosarcoma, NOS	Preferred
		Mixed tumors
8933/3	8933/3	Adenosarcoma	Preferred
8980/3	8980/3	Carcinosarcoma, NOS	Preferred
		Gestational trophoblastic tumors
9100/3	9100/3	Choriocarcinoma	Preferred
		TUMORS OF THE VAGINA AND VULVA		C51._, C52._
		Epithelial tumors
		Benign
8050/0	8050/0	Papilloma, NOS	Preferred	C51.9
8052/0	8052/0	Squamous papilloma	Preferred	C51.9	Squamous cell papilloma, NOS is the preferred term in ICD-O-3.2.
		Squamous cell papilloma	Synonym
		Malignant
8070/3	8070/3	Squamous cell carcinoma, NOS	Preferred	C51.9
		Conventional squamous cell carcinoma	Synonym
8010/3	8010/3	Carcinoma, NOS	Preferred	C52.10	The code 8010/3 refers to Carcinoma, NOS . It is used in combination with C52.10 to code the Carcinoma involving the canine vestibule.
8140/3	8140/3	Adenocarcinoma, NOS	Preferred	C51.2	The code 8140/3 refers to Adenocarcinoma, NOS. It is used in combination with C51.2 to code the Adenocarcinoma of the clitoris.
		Mesenchymal tumors
		Benign
8810/0	8810/0	Fibroma, NOS	Preferred
8811/0	8811/0	Myxofibroma	Preferred		Fibromyxoma is the preferred term in ICD-O-3.2. Reference:Thacher, C., Bradley, R.L. (1983). Vulvar and vaginal tumors in the dog: a retrospective study. J Am Vet Med Assoc, 183(6): 690-692.
		Fibromyxoma	Synonym
8840/0	8840/0	Myxoma, NOS	Preferred		Thacher, C., Bradley, R.L. (1983). Vulvar and vaginal tumors in the dog: a retrospective study. J Am Vet Med Assoc, 183(6): 690-692.
8850/0	8850/0	Lipoma, NOS	Preferred
8890/0	8890.1/0	Fibroleiomyoma	Preferred		Leiomyoma, NOS is the preferred term for 8890/0 in ICD-O-3.2. Reference: Millan, Y., Gordon, A., Espinosa de los Monteros, A., Reymundo, C., Martin de las Mulas, J. (2007). Steroid receptors in canine and human female genital tract tumours with smooth muscle differentiation. J Comp Pathol, 136: 197-201.
8890/0	8890/0	Leiomyoma, NOS	Preferred
		Malignant
8810/3	8810/3	Fibrosarcoma, NOS	Preferred
8890/3	8890/3	Leiomyosarcoma, NOS	Preferred
8900/3	8900/3	Rhabdomyosarcoma, NOS	Preferred
		Miscellaneous tumors
NONE	9374.1/0	Canine transmissible venereal tumor	Preferred
		TUMORS OF THE TESTIS		C62._
		Sex cord-stromal (gonadostromal) tumors
8650/1	8650/1	Interstitial cell tumor, NOS	Preferred		Leydig cell tumor of testis, NOS is the ICD-O-3.2 preferred term.
		Leydig cell tumor, NOS	Synonym
NONE	8650.1/1	Interstitial cell tumor, diffuse-compact	Preferred
NONE	8650.2/1	Interstitial cell tumor, vascular-cystic	Preferred
		Interstitial cell tumor, angiomatoid	Synonym
NONE	8650.3/1	Interstitial cell tumor, pseudoadenomatous	Preferred
8640/1	8640/1	Sertoli cell tumor, NOS	Preferred
NONE	8640.1/1	Sertoli cell tumor, intratubular	Preferred
NONE	8640.2/1	Sertoli cell tumor, diffuse	Preferred
		Germ cell tumors
9061/3	9061/1	Seminoma, NOS	Preferred
NONE	9061.1/1	Seminoma, intratubular	Preferred
NONE	9061.2/1	Seminoma, diffuse	Preferred
9080/0	9080/0	Teratoma, benign	Preferred
9080/1	9080/1	Teratoma, NOS	Preferred
9080/3	9080/3	Teratocarcinoma	Preferred
		Teratoma, malignant, NOS	Synonym
9070/3	9070/3	Embryonal carcinoma, NOS	Preferred
		Mixed tumors
8594/1	8594/1	Mixed germ cell-sex cord stromal tumor	Preferred
9073/1	9073/1	Gonadoblastoma	Preferred
		Tumors of the collecting ducts
8140/0	8140/0	Adenoma, NOS	Preferred	C62.81	The code 8140/0 refers to Adenoma, NOS. It is used in combination with C62.81 to code the Adenoma of the rete testis.
8140/3	8140/3	Adenocarcinoma, NOS	Preferred	C62.81	The code 8140/3 refers to Adenocarcinoma, NOS. It is used in combination with C62.81 to code the Adenocarcinoma of the rete testis.
		Mesenchymal tumors
		Benign
8890/0	8890/0	Leiomyoma, NOS	Preferred
9120/0	9120/0	Hemangioma, NOS	Preferred
		Malignant
8890/3	8890/3	Leiomyosarcoma, NOS	Preferred
9120/3	9120/3	Hemangiosarcoma, NOS	Preferred
		Tumors of the testicular adnexal structures
9050/0	9050/0	Mesothelioma, benign	Preferred	C63.7	The code 9050/0 refers to Mesothelioma, benign. It is used in combination with C63.7 to code Mesothelioma of the vaginal tunics.
		TUMORS OF THE EPIDIDYMIS		C63.0
		Epithelial tumors
8050/3	8050/3	Papillary adenocarcinoma	Preferred
		Mesenchymal tumors
		Benign
8810/0	8810/0	Fibroma, NOS	Preferred
8890/0	8890/0	Leiomyoma, NOS	Preferred
		Malignant
8810/3	8810/3	Fibrosarcoma, NOS	Preferred
8890/3	8890/3	Leiomyosarcoma, NOS	Preferred
		TUMORS OF THE PROSTATE		C61._
		Epithelial tumors
		Benign
8140/0	8140/0	Adenoma, NOS	Preferred		Gilson, S.D., Miller, R.T., Hardie, E.M., Spaulding, K.A. (1992). Unusual prostatic mass in a dog. J Amer Vet Med Assoc, 200: 702-707.
		Malignant
8140/3	8140/3	Adenocarcinoma, NOS	Preferred
8211/3	8211/3	Simple tubular adenocarcinoma	Preferred		Palmieri, C., Foster, R.A., Grieco, V., Fonseca-Alves, C.E., Wood, G.A., Culp, W.T.N., Murua Escobar, H., De Marzo, A.M., Laufer-Amorim, R. (2019). Histopathological Terminology Standards for the Reporting of Prostatic Epithelial Lesions in Dogs. J Comp Pathol,171: 30-37.
		Tubular carcinoma	Synonym
8201/3	8201/3	Cribriform adenocarcinoma	Preferred		Cribriform carcinoma, NOS is the preferred term in ICD-O-3.2. Palmieri, C., Foster, R.A., Grieco, V., Fonseca-Alves, C.E., Wood, G.A., Culp, W.T.N., Murua Escobar, H., De Marzo, A.M., Laufer-Amorim, R.(2019). Histopathological Terminology Standards for the Reporting of Prostatic Epithelial Lesions in Dogs. J Comp Pathol, 171: 30-38.
8260/3	8260/3	Papillary adenocarcinoma	Preferred		Palmieri, C., Foster, R.A., Grieco, V., Fonseca-Alves, C.E., Wood, G.A., Culp, W.T.N., Murua Escobar, H., De Marzo, A.M., Laufer-Amorim, R.(2019). Histopathological Terminology Standards for the Reporting of Prostatic Epithelial Lesions in Dogs. J Comp Pathol, 171: 30-38.
8230/3	8230/3	Solid carcinoma	Preferred		Palmieri, C., Foster, R.A., Grieco, V., Fonseca-Alves, C.E., Wood, G.A., Culp, W.T.N., Murua Escobar, H., De Marzo, A.M., Laufer-Amorim, R.(2019). Histopathological Terminology Standards for the Reporting of Prostatic Epithelial Lesions in Dogs. J Comp Pathol, 171: 30-38.
8010/3	8010/3	Carcinoma, NOS	Preferred
		Epithelial tumor, malignant	Synonym
8120/3	8120/3	Urothelial carcinoma, NOS	Preferred
		Transitional cell carcinoma, NOS	Synonym
		Transitional carcinoma, NOS	Synonym
8070/3	8070/3	Squamous cell carcinoma, NOS	Preferred		Cornell, K.K., Bostwick, D.G., Cooley, D.M., Hall, G., Harvey, H.J., Hendrick, M.J., Pauli, B.U., Render, J.A., Stoica, G., Sweet, D.C., Waters, D.J.(2000). Clinical and pathologic aspects of spontaneous canine prostate carcinoma: A retrospective analysis of 76 cases. Prostate, 45(2):173–183.
		Mesenchymal tumors
		Benign
8810/0	8810/0	Fibroma, NOS	Preferred
8890/0	8890/0	Leiomyoma, NOS	Preferred
9120/0	9120/0	Hemangioma, NOS	Preferred
		Malignant
8810/3	8810/3	Fibrosarcoma, NOS	Preferred
8890/3	8890/3	Leiomyosarcoma, NOS	Preferred
9120/3	9120/3	Hemangiosarcoma, NOS	Preferred
		Miscellaneous tumors
9591/3	9591/3	Malignant lymphoma (non-Hodgkin), NOS	Preferred		Mainwaring, C.J. (1990). Primary lymphoma of the prostate on a dog. J Small Anim Pract, 31: 617-619.
		(Non-Hodgkin) Lymphoma	Synonym
		Lymphosarcoma	Synonym		[obs]
		Reticulum cell sarcoma, NOS	Synonym		[obs]
		TUMORS OF THE PENIS AND PREPUCE		C60._
		Epithelial tumor
		Benign
8050/0	8050/0	Papilloma, NOS	Preferred
8052/0	8052/0	Squamous papilloma	Preferred
		Squamous cell papilloma	Synonym
		Malignant
8070/3	8070/3	Squamous cell carcinoma, NOS	Preferred
		Conventional squamous cell carcinoma	Synonym
		Mesenchymal tumors
		Benign
8810/0	8810/0	Fibroma, NOS	Preferred
9120/0	9120/0	Hemangioma, NOS	Preferred
		Malignant
8810/3	8810/3	Fibrosarcoma, NOS	Preferred
9120/3	9120/3	Hemangiosarcoma, NOS	Preferred
9180/3	9180/3	Osteosarcoma of the Os penis	Preferred	C60.31	The code 9180/3 refers to Osteosarcoma, NOS. It is used in combination with C60.31 to code Osteosarcoma of the Os penis.
		Miscellaneous tumors
NONE	9374.1/0	Canine transmissible venereal tumor	Preferred

## Sheet: 5_Tumors of the nervous system
Table S5. Vet-ICD-O-canine-1, First Edition
ICD-O-3.2 code	Vet-ICD-O-1 code	Veterinary term	Level	Topography	Notes/sources
		TUMORS OF THE NERVOUS SYSTEM
		ASTROCYTIC AND OLIGODENDROGLIAL TUMORS		C71._, C72._	Due to the insufficient number of cases recorded clinically and limited information on the biological behavior, all glioma types coded with /0 in the ICD-O-3.2 are coded with /1 in the Vet ICD-O-1.
9380/3	9380/3	Glioma, NOS	Preferred		This term includes Astrocytomas, Oligodendrogliomas and Oligoastrocytomas of different grades. In the ICD-O-3.2 system, 9380/3 defines Glioma, malignant. The veterinary coding system recommends using 9380/3 to indicate not otherwise specified gliomas, while malignant gliomas are coded under 9380.1/3.
NONE	9380.0/3	Glioma, low grade	Preferred		There is no corresponding ICD-O-3.2 code. This code has been introduced as preferred term into the Vet-ICD-O-1 as proposed by the National Cancer Institute-led multidisciplinary Comparative Brain Tumor Consortium (CBTC) (Koehler, J.W., et al., 2018. A revised diagnostic classification of canine glioma: Towards validation of the canine glioma patient as a naturally occurring preclinical model for …
9380/3	9380.1/3	Glioma, high grade	Preferred		In the ICD-O-3.2 system, 9380/3 defines Glioma, malignant. The veterinary coding system recommends using 9380/3 to indicate not otherwise specified gliomas, while malignant gliomas are coded under 9380.1/3.
		Glioma, malignant	Synonym
9400/3	9400/3	Astrocytoma, NOS	Preferred		This code includes astrocytomas in which the grade and histological subtype/growth pattern has not been defined. In the ICD-O-3.2, Diffuse astrocytomas and Low grade astrocytomas are also coded 9400/3, while the GIVCS veterinary coding subgroup has assigned a separate code (9400.0/3) for these specific entities.
		Astrocytic glioma	Synonym
		Astroglioma	Synonym
9400/3	9400.0/3	Diffuse astrocytoma	Preferred		In the ICD-O-3.2, Diffuse astrocytomas and Low grade astrocytomas are also coded 9400/3, while the GIVCS veterinary coding subgroup has assigned a separate code (9400.0/3) for these specific entities.
		Astrocytoma, low grade	Synonym		According to the human WHO classification of nervous tumors published in 2016, Low grade astrocytoma is a synonym of Diffuse astrocytoma, but its use is discouraged. The category Low-grade has been instead proposed by the National Cancer Institute-led multidisciplinary Comparative Brain Tumor Consortium (CBTC).
9381/3		Gliomatosis cerebri	Related		According to the most recent WHO classification of nervous tumours (2016), Gliomatosis cerebri is a diffuse astrocytoma of gliomatosis growth pattern. Although ICD-O-3.2 assigns a specific code to gliomatosis cerebri (9381/3), the GIVCS veterinary coding subgroup has included this entity as a related term to Diffuse astrocytoma. However, it is considered an obsolete term and its use is discourage…
NONE	9400.1/3	Astrocytoma, low grade, compact	Preferred		There is no corresponding ICD-O-3.2 code. This code has been introduced as preferred term into the Vet-ICD-O-1 as proposed by the National Cancer Institute-led multidisciplinary Comparative Brain Tumor Consortium (CBTC) (Koehler, J.W., et al. 2018. A revised diagnostic classification of canine glioma: Towards validation of the canine glioma patient as a naturally occurring preclinical model for h…
NONE	9400.2/3	Astrocytoma, low grade, focally infiltrative	Preferred		There is no corresponding ICD-O-3.2 code. This code has been introduced as preferred term into the Vet-ICD-O-1 as proposed by the National Cancer Institute-led multidisciplinary Comparative Brain Tumor Consortium (CBTC) (Koehler, J.W., et al. 2018. A revised diagnostic classification of canine glioma: Towards validation of the canine glioma patient as a naturally occurring preclinical model for h…
9401/3	9401/3	Astrocytoma, anaplastic	Preferred
		Astrocytoma, anaplastic, diffuse	Synonym		This term has been introduced into the veterinary coding system as a synonym to Astrocytoma, anaplastic (9401/3) because most anaplastic astrocytomas exhibit a diffuse growth pattern. Moreover, this category has been proposed by the National Cancer Institute-led multidisciplinary Comparative Brain Tumor Consortium (CBTC).
NONE	9401.0/3	Astrocytoma, anaplastic, compact	Preferred		There is no corresponding ICD-O-3.2 code. This code has been introduced as preferred term into the Vet-ICD-O-1 as proposed by the National Cancer Institute-led multidisciplinary Comparative Brain Tumor Consortium (CBTC) (Koehler, J.W., et al. 2018. A revised diagnostic classification of canine glioma: Towards validation of the canine glioma patient as a naturally occurring preclinical model for h…
NONE	9401.1/3	Astrocytoma, anaplastic, focally infiltrative	Preferred		There is no corresponding ICD-O-3.2 code. This code has been introduced as preferred term into the Vet-ICD-O-1 as proposed by the National Cancer Institute-led multidisciplinary Comparative Brain Tumor Consortium (CBTC) (Koehler, J.W., et al. 2018. A revised diagnostic classification of canine glioma: Towards validation of the canine glioma patient as a naturally occurring preclinical model for h…
9410/3	9410/3	Protoplasmic astrocytoma	Preferred		Stoica, G., Kim, H.T., Hall, D.G., Coates, J.R. (2004). Morphology, immunohistochemistry, and genetic alterations in dog astrocytomas. Vet Path, 41(1): 10-19.
9411/3	9411/3	Gemistocytic astrocytoma	Preferred
9420/3	9420/3	Fibrillary astrocytoma	Preferred		According to the human WHO classification of nervous tumors (2016) and Meuten's Tumors of Domestic Animals (2017) this category is a synonym of Diffuse astocytoma, but no longer recommended.
		Fibrous astrocytoma	Synonym		According to the human WHO classification of nervous tumors (2016) and Meuten's Tumors of Domestic Animals (2017) this category is a synonym of Diffuse astocytoma, but no longer recommended.
9421/1	9421/1	Pilocytic astrocytoma	Preferred	C71._
9384/1	9384/1	Subependymal giant cell astrocytoma (SEGA)	Preferred	C71._
9424/3	9424/3	Pleomorphic xanthoastrocytoma	Preferred	C71._
		Anaplastic pleomorphic xanthoastrocytoma	Related	C71._
9440/3	9440/3	Glioblastoma	Preferred
		Glioblastoma multiforme	Synonym
9441/3	9441/3	Giant cell glioblastoma	Preferred		Uchida, K., Kuroki, K., Priosoeryanto, B.P., Kato, K., Yano, Y., Murakami, T., Yamaguchi, R., Tateyama, S. (1995). Giant cell glioblastoma in the frontal cortex of a dog. Vet Pathol, 32(2):197-9.
9442/3	9442/3	Gliosarcoma	Preferred		Fadda, A., Vajtai, I., Lang, J., Henke, D., Oevermann, A. (2014). Cerebral high-grade oligodendroglioma with sarcomatous transdifferentiation ("oligosarcoma") in a boxer dog. J Vet Intern Med, 28(6):1881-1885.
		Glioblastoma with sarcomatous component	Synonym
9430/3	9430/3	Astroblastoma	Preferred
9450/3	9450/3	Oligodendroglioma, NOS	Preferred		This code should be applied to oligodendrogliomas without a specified grade.
NONE	9450.0/3	Oligodendroglioma, low grade	Preferred		There is no corresponding ICD-O-3.2 code. This code and its related terms (see below) have been introduced as preferred term into the Vet-ICD-O-1 as proposed by the National Cancer Institute-led multidisciplinary Comparative Brain Tumor Consortium (CBTC) (Koehler, J.W., et al. 2018. A revised diagnostic classification of canine glioma: Towards validation of the canine glioma patient as a naturall…
		Oligodendroglioma, low grade, compact	Related
		Oligodendroglioma, low grade, focally infiltrative	Related
		Oligodendroglioma, low grade, diffusely infiltrative	Related
9451/3	9451/3	Oligodendroglioma, anaplastic	Preferred
		Oligodendroglioma, high grade	Synonym		There is no corresponding ICD-O-3.2 code. This code and its related terms (see below) have been introduced into the Vet-ICD-O-1 as proposed by the National Cancer Institute-led multidisciplinary Comparative Brain Tumor Consortium (CBTC) (Koehler, J.W., et al. 2018. A revised diagnostic classification of canine glioma: Towards validation of the canine glioma patient as a naturally occurring precli…
		Oligodendroglioma, high grade, compact	Related
		Oligodendroglioma, high grade, focally infiltrative	Related
		Oligodendroglioma, high grade, diffusely infiltrative	Related
9382/3	9382/3	Oligoastrocytoma, NOS	Preferred		This code should be applied to oligoastrocytomas without a specified grade.
		Mixed glioma	Synonym
NONE	9382.0/3	Oligoastrocytoma, low grade	Preferred		There is no corresponding in the ICD-O-3.2 system. This code has been introduced as a preferred term in the Vet-ICD-O-1 according to Meuten's Tumors of Domestic Animals (2017) and the human WHO classification of nervous tumors (2016).
9382/3	9382.1/3	Anaplastic oligoastrocytoma	Preferred		The ICD-O-3.2 includes under 9382/3 the following neoplastic entities: Oligoastrocytoma, Mixed glioma, Anaplastic oligoastrocytoma. The Vet-ICD-O-1 has instead created a separate code for Anaplastic oligastrocytoma because of the defined high grade.
9423/3	9423/3	Spongioblastoma	Preferred		Defined as Polar spongioblastoma in the ICD-O-3.2.
		CHOROID PLEXUS TUMORS AND EPENDYMAL TUMORS		C71.5, C71.7
9390/0	9390/0	Choroid plexus papilloma	Preferred
9390/1	9390/1	Atypical choroid plexus papilloma	Preferred
9390/3	9390/3	Choroid plexus carcinoma	Preferred
9391/3	9391/1	Cellular ependymoma	Preferred	C71._, C71.5, C72._	Ependymoma, NOS is the ICD-O-3.2 preferred term for 9391/3. Cellular ependymoma is considered malignant, hence /3, in the ICD-O-3.2. Due to the unavailability of sufficient clinical information on this tumor in dogs, the GIVCS veterinary coding subgroup has assigned a biological behavior /1 to Cellular ependymoma.
9391/3	9391.0/1	Clear cell ependymoma	Preferred	C71._, C71.5, C72._	Clear cell ependymoma is considered malignant, hence /3, in the ICD-O-3.2. Due to the unavailability of sufficient clinical information on this tumor in dogs, the GIVCS veterinary coding subgroup has assigned a biological behavior /1 to Clear cell ependymoma.
9391/3	9391.1/1	Tanycytic ependymoma	Preferred	C71._, C71.5, C72._	Tanycytic ependymoma is considered malignant, hence /3, in the ICD-O-3.2. Due to the unavailability of sufficient clinical information on this tumor in dogs, the GIVCS veterinary coding subgroup has assigned a biological behavior /1 to Tanycytic ependymoma. Reference: Miller, A.D., Koehler, J.W., Donovan, T.A., Stewart, J.E., Porter, B.F., Rissi, D.R., Priestnall, S.L., Schulman, F.Y. (2019). Can…
9392/3	9392/3	Anaplastic ependymoma	Preferred	C71._, C71.5, C72._
9393/3	9393/1	Papillary ependymoma	Preferred	C71._, C71.5, C72._	Papillary ependymoma is considered malignant, hence /3, in the ICD-O-3.2. Due to the unavailability of sufficient clinical information on this tumor in dogs, the GIVCS veterinary coding subgroup has assigned a biological behavior /1 to Papillary ependymoma.
		MENINGEAL TUMORS		C70.0, C70.1, C70.9
NONE	9530.0/1	Meningioma, NOS	Preferred		This code should be used for any meningioma without further characterization. Tumors with obvious features of malignancy should be coded with /3.
9530/0	9530.1/1	Meningioma, NOS, WHO grade I	Preferred		The preferred ICD-O-3.2 term and code is Meningioma, NOS (9530/0) that includes Microcystic meningioma, Secretory meningioma, Lymphoplasmacytic-rich meningioma, Metaplastic meningioma. The GIVCS veterinary coding subgroup decided to assign separate codes to each grade and histological subtypes of meningioma. The WHO grade I in dogs is assigned according to the morphological characteristics of the…
9530/0	9530.2/1	Microcystic meningioma	Preferred
9530/0	9530.3/1	Secretory meningioma	Preferred
9531/0	9531/1	Meningothelial meningioma	Preferred
9532/0	9532/1	Fibrous meningioma	Preferred
		Fibroblastic meningioma	Synonym
9533/0	9533/1	Psammomatous meningioma	Preferred
9534/0	9534/1	Angiomatous meningioma	Preferred		Angiomatous meningioma is a histological subtype of WHO grade I meningioma (9530.1/1) and it has been used as a synonym for Angioblastic meningioma in the veterinary literature (Montoliu, P., Anor, S., Vidal, E., Pumarola, M., 2006. Histological and immunohistochemical study of 30 cases of canine meningioma. J Comp Pathol, 135(4):200-7). However, in the ICD-O-3.2, Angioblastic meningioma is coded…
		Angioblastic meningioma	Synonym		Barnhart, K.F., Wojcieszyn, J., Storts, R.W. (2002). Immunohistochemical staining patterns of canine meningiomas and correlation with published immunophenotypes. Vet Pathol. 39(3):311-21.
9537/0	9537/1	Transitional meningioma	Preferred
		Mixed meningioma	Synonym
9539/1	9539/1	Meningioma, WHO grade II	Preferred		There is no corresponding in the ICD-O-3.2 system. This code has been introduced as a preferred term in the Vet-ICD-O-1 according to morphological criteria described in Meuten's Tumors of Domestic Animals (2017) and the human WHO classification of nervous tumors (2016).
		Atypical meningioma	Synonym
9538/1	9539.1/1	Clear cell meningioma	Preferred		This tumor represents a histological subtype of the WHO grade II (atypical) meningioma (9539/1). Since Clear cell meningioma share the same code as Chordoid meningioma (9538/1) in the ICD-O-3.2, this tumor subtype has been assigned a new code in the Vet-ICD-O-3.2.
9538/1	9539.2/1	Chordoid meningioma	Preferred		This tumor represents a histological subtype of the WHO grade II (atypical) meningioma (9539/1). Since Chordoid meningioma share the same code as Clear cell meningioma (9538/1) in the ICD-O-3.2, this tumor subtype has been assigned a new code in the Vet-ICD-O-3.2.
9530/3	9530/3	Meningioma, malignant, WHO grade III	Preferred		The preferred ICD-O-3.2 term and code is Meningioma, malignant (9530/3). In the veterinary coding system, WHO grade III has been further added in the description of this entity. In principle, this group can contain 9530.0/3 and 9530.1/3.
		Meningioma, anaplastic	Synonym
9538/3	9530.0/3	Papillary meningioma	Preferred		This tumor represents a histological subtype of WHO grade III (anaplastic) meningioma (9530/3). Since Papillary meningioma share the same code as Rhabdoid meningioma (9538/3) in the ICD-O-3.2, this tumor subgroup has been assigned a new code in the Vet-ICD-O-1.
9538/3	9530.1/3	Rhabdoid meningioma	Preferred		This tumor represents a histological subtype of WHO grade III (anaplastic) meningioma (9530/3). Since Rhabdoid meningioma share the same code as Papillary meningioma (9538/3) in the ICD-O-3.2, this tumor subgroup has been assigned a new code in the Vet-ICD-O-1.
9539/3	9539/3	Meningeal sarcomatosis	Preferred		Kusewitt, D.F., Rosenthal, R.C., Thilsted, J.P. (1980). Meningeal sarcomatosis in a dog. Vet Pathol, 17(5): 646-8.
		MESENCHYMAL, NON-MENINGOTHELIAL TUMORS		C70.0, C70.1, C70.9
8810/3	8810/3	Fibrosarcoma, NOS	Preferred
9580/0	9580/0	Granular cell tumor, NOS	Preferred
		EMBRYONAL TUMORS		C71._
9470/3	9470/3	Medulloblastoma, NOS	Preferred	C71.6
9473/3	9473/3	CNS embryonal tumor, NOS	Preferred
		Primitive neuroectodermal tumor, NOS	Synonym
		PNET, NOS	Synonym
		Central primitive neuroectodermal tumor	Related
		CPNET	Synonym
9490/3	9490/3	Ganglioneuroblastoma	Preferred	C47._
		CNS ganglioneuroblastoma	Related
9500/3	9500/3	Neuroblastoma, NOS	Preferred
		Central neuroblastoma	Synonym
		CNS neuroblastoma	Synonym
		NEURONAL AND MIXED NEURONAL-GLIAL TUMORS		C71._
8680/3	8680/3	Paraganglioma	Preferred	C47._, C72.1, C72.4, C72.5
9505/1	9505/1	Ganglioglioma, NOS	Preferred
9505/3	9505/3	Ganglioglioma, anaplastic	Preferred
9492/0	9492/1	Gangliocytoma, NOS	Preferred		Gangliocytoma is considered benign, hence /0, in the ICD-O-3.2. Due to the unavailability of sufficient clinical information on this tumor in dogs, the GIVCS veterinary coding subgroup has assigned a biological behavior /1 to Gangliocytoma.
9490/0	9490/1	Ganglioneuroma	Preferred	C47._	Ganglioneuroma is considered benign, hence /0, in the ICD-O-3.2. Due to the unavailability of sufficient clinical information on this tumor in dogs, the GIVCS veterinary coding subgroup has assigned a biological behavior /1 to Ganglioneuroma. Reference: Goto, M., Yonemaru, K., Hirata, A., Furuhashi, H., Yanai, T., Sakai, H. (2018). Lingual ganglioneuroma in a dog. J Vet Med Sci, 80(3):488-491.
9506/1	9506/1	Central neurocytoma	Preferred
		Neurocytoma, NOS	Synonym
9503/3	9503/3	Neuroepithelioma, NOS	Preferred	C30.0	Hara, K., Shimada, A., Morita, T., Sawada, M., Umemura, T. (2002). Olfactory neuroepithelioma in a dog: an immunohistochemical and electron microscopic study. J Vet Med Sci, 64(4):391-3.
		TUMORS OF THE PINEAL REGION		C75.3
9395/3	9395/1	Papillary tumor of pineal region	Preferred		The preferred ICD-O-3.2 code is 9395/3. However, due to insufficient clinical data, the biological behavior is considered /1 in the veterinary coding. Reference: Williams, J.M., Michal, U., Botteron, C., Skerritt, G., Hetzel, U. (2009). Papillary tumor of the pineal region of a dog. J Vet Diagn Invest, 21(6):910-4.
		GERM CELL TUMORS		C71._, C72._
9064/3	9064/3	Germinoma	Preferred
9080/1	9080/1	Teratoma, NOS	Preferred	C71._
		NERVE SHEATH TUMORS		C47._, C72.1, C72.4, C72.5
9540/0	9540/0	Neurofibroma, NOS	Preferred		This is a benign subtype of Peripheral Nerve Sheath Tumor (PNST).
9560/0	9540.0/0	Schwannoma, NOS	Preferred		The preferred ICD-O-3.2 code is 9560/0 (Schwannoma). However, schwannoma is considered a benign subtype of PNST together with Neurofibroma (9540/0). Therefore, a new preferred code grouped with neurofibroma has been included in the Vet-ICD-O-1.
9540/3	9540.2/3	Malignant peripheral nerve sheath tumor, NOS	Preferred		The preferred ICD-O-3.2 code is 9540/3. However, MPNST is a malignant tumor that may contain mixed cell propulations (neoplastic Schwann cells, perineural cells, fibroblasts) and therefore, a new preferred code has been included in the Vet-ICD-O-1.
9563/0	9563/1	Nerve sheath tumor, NOS	Preferred		This term indicates not otherwise specified peripheral nerve sheath tumors. Therefore, this code is given /1 and the following codes are included under this umbrella: 9540/0; 9540.0/0; 9540.1/3; 9571/1.
		Hybrid nerve sheath tumor	Related
9571/0	9571/1	Perineurioma, NOS	Preferred		Due to the unavailability of sufficient clinical information on this tumor in dogs, the GIVCS veterinary coding subgroup has assigned a biological behavior /1.
		Intraneural perineurioma	Related
		NEPHROBLASTOMA		C72.0
NONE	8960.0/3	Ectopic nephroblastoma of the canine thoracolumbar spinal cord	Preferred		This tumor is not described in humans. It is a canine entity related to Nephroblastoma (8960/3).
		Thoracolumbar spinal cord tumor of young dogs	Synonym

## Sheet: 6_Tumors of the respiratory sy
Table S6. Vet-ICD-O-canine-1, First Edition
ICD-O-3.2 code	Vet-ICD-O-1 code	Veterinary term	Level	Topography	Notes/sources
		TUMORS OF THE RESPIRATORY SYSTEM
		TUMORS OF THE NASAL AND PARANASAL REGIONS		C30._, C31._
		Epithelial tumors
		Benign
8121/0	8121/0	Sinonasal papilloma, NOS	Preferred		Sinonasal papilloma, exophytic is the preferred term in ICD-O-3.2.
		Malignant
8070/3	8070/3	Squamous cell carcinoma, NOS	Preferred		This code should be applied when a further distinction into keratinizing, non-keratinizing and spindle cell or sarcomatoid is lacking in the pathology report.
		Conventional squamous cell carcinoma	Synonym
8071/3	8071/3	Squamous cell carcinoma, keratinizing, NOS	Preferred
8072/3	8072/3	Squamous cell carcinoma, nonkeratinizing, NOS	Preferred
8074/3	8074/3	Squamous cell carcinoma, spindle cell	Preferred
		Squamous cell carcinoma, sarcomatoid	Synonym
8120/3	8120/3	Urothelial carcinoma, NOS	Preferred		Transitional cell carcinoma, NOS is the preferred term in ICD-O-3.2
		Transitional cell carcinoma, NOS	Synonym
		Transitional carcinoma, NOS	Synonym
8140/3	8140/3	Adenocarcinoma, NOS	Preferred
8260/3	8260/3	Papillary adenocarcinoma	Preferred
8263/3	8263/3	Tubulopapillary carcinoma	Preferred
		Tubulopapillary adenocarcinoma	Synonym
8550/3	8550/3	Acinar adenocarcinoma	Preferred		Acinar cell carcinoma is the preferred term in ICD-O-3.2.
		Acinar cell carcinoma	Synonym
		Acinar carcinoma	Synonym
8560/3	8560/3	Adenosquamous carcinoma	Preferred
		Mixed adenocarcinoma and squamous cell carcinoma	Synonym
8430/3	8430/3	Mucoepidermoid carcinoma	Preferred
8200/3	8200/3	Adenoid cystic carcinoma	Preferred
8020/3	8020/3	Carcinoma, undifferentiated, NOS	Preferred
		Carcinoma, poorly differentiated	Synonym
		Carcinoma, dedifferentiated	Synonym
8021/3	8021/3	Carcinoma, anaplastic, NOS	Preferred
		Neuroendocrine tumors
8041/3	8041/3	Small cell neuroendocrine carcinoma	Preferred		Small cell carcinoma, NOS is the preferred term in ICD-O-3.2.
		Small cell carcinoma, NOS	Synonym
		Mesenchymal tumors
		Benign
8810/0	8810/0	Fibroma, NOS	Preferred
8894/0	8894/0	Perivascular myoma	Preferred		Angioleiomyoma is the preferred term in ICD-O-3.2
		Angioleiomyoma	Synonym
8900/0	8900/0	Rhabdomyoma, NOS	Preferred
8982/0	8982/0	Myoepithelioma	Preferred
		Myoepithelial tumor	Synonym
9120/0	9120/0	Hemangioma, NOS	Preferred
9220/0	9220/0	Chondroma, NOS	Preferred
		Malignant
8805/3	8805/3	Undifferentiated sarcoma	Preferred
8810/3	8810/3	Fibrosarcoma, NOS	Preferred
8840/3	8840/3	Myxosarcoma, NOS	Preferred
8890/3	8890/3	Leiomyosarcoma, NOS	Preferred
8900/3	8900/3	Rhabdomyosarcoma, NOS	Preferred
8990/3	8990/3	Mesenchymoma, malignant	Preferred
9120/3	9120/3	Hemangiosarcoma, NOS	Preferred
9220/3	9220/3	Chondrosarcoma, NOS	Preferred
		Miscellaneous tumors	Preferred
9522/3	9522/1	Olfactory neuroblastoma	Preferred	C30.0
		Esthesioneuroblastoma	Synonym
9530/0	9530.0/1	Meningioma, NOS	Preferred
9540/0	9540/0	Neurofibroma, NOS	Preferred
9740/1	9740/1	Mast cell tumor, NOS	Preferred		Mastocytoma, NOS is the ICD-O-3.2. preferred term.
		Mastocytoma, NOS	Synonym		[obs]
NONE	9374.1/0	Canine transmissible venereal tumor	Preferred	C30.0
8720/3	8720/3	Melanoma, NOS	Preferred
		Melanoma, malignant, NOS	Synonym		Refer to chapter on epithelial and melanocytic tumors of the skin for explanations and further subtype codes.
8830/3	8830/3	Malignant fibrous histiocytoma	Preferred
9540/3	9540.2/3	Malignant peripheral nerve sheath tumor, NOS	Preferred
9591/3	9591/3	Malignant lymphoma (non-Hodgkin), NOS	Preferred
		(Non-Hodgkin) Lymphoma	Synonym
		Lymphosarcoma	Synonym		[obs]
		Reticulum cell sarcoma, NOS	Synonym		[obs]
		TUMORS OF THE LARYNX AND TRACHEA		C32._;C33._
		Epithelial tumors
		Benign
8140/0	8140/0	Adenoma, NOS	Preferred
8052/0	8052/0	Squamous papilloma, NOS	Preferred
		Squamous cell papilloma, NOS	Synonym
		Malignant
8140/3	8140/3	Adenocarcinoma, NOS	Preferred
8070/3	8070/3	Squamous cell carcinoma, NOS	Preferred
		Conventional squamous cell carcinoma	Synonym
8020/3	8020/3	Carcinoma, undifferentiated, NOS	Preferred
		Carcinoma, poorly differentiated	Synonym
		Carcinoma, dedifferentiated	Synonym
8021/3	8021/3	Carcinoma, anaplastic, NOS	Preferred
		Mesenchymal tumors
		Benign
8890/0	8890/0	Leiomyoma, NOS	Preferred
8900/0	8900/0	Rhabdomyoma, NOS	Preferred
9220/0	9220/0	Chondroma, NOS	Preferred
		Malignant
8890/3	8890/3	Leiomyosarcoma, NOS	Preferred
9220/3	9220/3	Chondrosarcoma, NOS	Preferred
		Miscellaneous tumors
8290/0	8290/0	Oncocytoma	Preferred		Oxyphilic adenoma is the ICD-O-3.2 preferred term.
		Oncocytic adenoma	Synonym
		Oxyphilic adenoma	Synonym
9580/0	9580/0	Granular cell tumor, NOS	Preferred
		TUMORS OF THE LUNG		C34._
		Epithelial tumors
		Benign
8050/0	8050/0	Papilloma, NOS	Preferred
8140/0	8140/0	Adenoma, NOS	Preferred
8260/0	8260/0	Papillary adenoma	Preferred
8140/2	8140/2	Bronchioloalveolar adenoma	Preferred		Adenocarcinoma in situ, NOS is the ICD-O-3.2 preferred term.
		Adenocarcinoma in situ, NOS	Synonym
		Malignant
8256/3	8256/3	Minimally invasive adenocarcinoma, non-mucinous	Preferred
8257/3	8257/3	Minimally invasive adenocarcinoma, mucinous	Preferred
8140/3	8140/3	Adenocarcinoma, NOS	Preferred
8250/3	8250/3	Lepidic adenocarcinoma	Preferred
8260/3	8260/3	Papillary adenocarcinoma	Preferred
8265/3	8265/3	Micropapillary adenocarcinoma	Preferred		Micropapillary carcinoma, NOS is the ICD-O-3.2 preferred term.
8550/3	8550/3	Acinar adenocarcinoma	Preferred		Acinar cell carcinoma is the ICD-O-3.2 preferred term.
		Acinar cell carcinoma	Synonym
		Acinar carcinoma	Synonym
NONE	8230.0/3	Solid adenocarcinoma with mucin production	Preferred
8070/3	8070/3	Squamous cell carcinoma, NOS	Preferred
		Conventional squamous cell carcinoma	Synonym
8071/3	8071/3	Squamous cell carcinoma, keratinizing, NOS	Preferred
8072/3	8072/3	Squamous cell carcinoma, nonkeratinizing, NOS	Preferred
8246/3	8246/3	Neuroendocrine carcinoma, NOS	Preferred		Neuroendocrine carcinoma (8246/3) and Carcinoid (8240/3) indicate two separate neoplastic entities in human oncology and two different codes are allocated in the ICD-O-3.2. In veterinary medicine, Neuroendocrine carcinoma and Carcinoid are synonyms, with the former more commonly used nowadays.
		Carcinoid	Synonym
8041/3	8041/3	Small cell neuroendocrine carcinoma	Preferred		Small cell carcinoma is the ICD-O-3.2 preferred term.
		Small cell carcinoma, NOS	Synonym
8013/3	8013/3	Large cell neuroendocrine carcinoma	Preferred
8560/3	8560/3	Adenosquamous carcinoma	Preferred
8012/3	8012/3	Large cell carcinoma, NOS	Preferred
8972/3	8972/3	Pulmonary blastoma	Preferred
8020/3	8020/3	Carcinoma, undifferentiated, NOS	Preferred
		Carcinoma, poorly differentiated	Synonym
		Carcinoma, dedifferentiated	Synonym
8021/3	8021/3	Carcinoma, anaplastic, NOS	Preferred
NONE	9375.1/3	Combined carcinoma	Preferred
		Mesenchymal tumors	Preferred
8805/3	8805/3	Undifferentiated sarcoma	Preferred
8810/3	8810/3	Fibrosarcoma, NOS	Preferred
9120/3	9120/3	Hemangiosarcoma, NOS	Preferred
9180/3	9180/3	Osteosarcoma, NOS	Preferred
9220/3	9220/3	Chondrosarcoma, NOS	Preferred
		Mixed epithelial and mesenchymal tumors
8980/3	8980/3	Carcinosarcoma	Preferred
		Miscellaneous tumors	Preferred
9755/3	9755/3	Histiocytic sarcoma	Preferred
9766/1	9766/1	Lymphomatoid granulomatosis	Preferred		Angiocentric immunoproliferative lesion is the ICD-O-3.2 preferred term.
		Angiocentric B‐cell lymphoma (with reactive T-cells)	Synonym
		TUMORS OF THE PLEURA		C38.4
		Mesothelioma
9050/0	9050/0	Mesothelioma, benign	Preferred
		Malignant
9050/3	9050/3	Mesothelioma, malignant, NOS	Preferred
9052/3	9052/3	Epithelioid mesothelioma	Preferred
9051/3	9051/3	Sarcomatoid mesothelioma	Preferred		Fibrous mesothelioma is the ICD-O-3.2 preferred term.
9053/3	9053/3	Mesothelioma, biphasic	Preferred
		Metastatic tumors
8140/3	8140/3	Adenocarcinoma, NOS	Preferred
8800/3	8800/3	Sarcoma, NOS	Preferred
		Mesenchymal tumor, malignant	Synonym

## Sheet: 7_Tumors of the hematopoietic
Table S7. Vet-ICD-O-canine-1, First Edition
ICD-O-3.2 code	Vet-ICD-O-1 code	Veterinary term	Level	Topography	Notes/sources
		TUMORS OF THE HEMATOPOIETIC SYSTEM
		LYMPHOID NEOPLASMS
		NON-HODGKIN LYMPHOMAS
9591/3	9591/3	Malignant lymphoma (non-Hodgkin), NOS	Preferred		The preferred term in ICD-O-3.2 is Malignant lymphoma, non-Hodgkin, NOS to be used when the immunophenotype has not been determined. For comparative studies, the code 9590/3 (Malignant lymphoma, NOS) is not recommended for canine lymphomas since Hodgkin's lymphoma has not been described in this species.
		(Non-Hodgkin) Lymphoma	Synonym
		Lymphosarcoma	Synonym		[obs]
		Reticulum cell sarcoma, NOS	Synonym		[obs]
9727/3	9727/3	Precursor cell lymphoblastic lymphoma, NOS	Preferred		Term to be used if the immunophenotype is unknown.
9835/3	9835/3	Precursor cell lymphoblastic leukemia, NOS	Preferred
		Acute lymphoblastic leukemia, NOS	Synonym
		Acute lymphoblastic leukemia-lymphoma, NOS	Synonym
		Lymphoblastic leukemia, NOS	Synonym
		Acute lymphatic leukemia	Synonym		[obs]
		B-CELL NEOPLASMS
9591/3	9591.1/3	B-cell lymphoma, NOS	Preferred		This term is indicated as related to Malignant lymphoma, non-Hodgkin, NOS (9591/3) in ICD-O-3.2. The GIVCS veterinary coding subgroup proposes to consider B-cell lymphoma, NOS as a separate entity due the frequent use of cytology/immunocytology for diagnosing lymphoma in dogs.
		Precursor B-cell neoplasms
9811/3	9811/3	B-cell lymphoblastic leukemia/lymphoma	Preferred
		Precursor B-cell lymphoblastic leukemia/lymphoma	Synonym
		Acute B-cell lymphoblastic leukemia	Synonym
		Mature (peripheral) B-cell neoplasms
9823/3	9823/3	B-cell chronic lymphocytic leukemia/small (cell) lymphocytic lymphoma	Preferred		Codes for leukemia and lymphoma, previously separated, have been consolidated in ICD-O-3.2.
		B-cell lymphocytic lymphoma intermediate type (LLI)	Related		This term is listed only in the 2002 WHO animal classification.
9832/3	9832/3	Prolymphocytic leukemia, NOS	Preferred		This term should be used when the morphology is compatible with prolymphocytes but the immunophenotype has not been determined.
9833/3	9833/3	B-cell prolymphocytic leukemia	Preferred		According to Meuten (2017), cytology is necessary in order to assess the distinctive nuclear details of this tumor in dogs.
9671/3	9671/3	Lymphoplasmacytic lymphoma	Preferred
9735/3	9735/3	Plasmablastic lymphoma	Preferred		This term is listed by Meuten (2017) but absent in Valli et al. (2011) and in the 2002 WHO animal classification.
9673/3	9673/3	Mantle cell lymphoma	Preferred
9690/3	9690/3	Follicular lymphoma, NOS	Preferred
		Follicular (center cell) lymphoma, grade 1	Related		This term is only listed in the 2002 WHO animal classification. This entity is coded with 9695/3 (Follicular lymphoma, grade 1) in ICD-O-3.2; however, due to its rare use in the veterinary literature it is listed here as related to Follicular lymphoma, NOS (9690/3) instead.
		Follicular (center cell) lymphoma, grade 2	Related		This term is only listed in the 2002 WHO animal classification. This entity is coded with 9691/3 (Follicular lymphoma, grade 2) in ICD-O-3.2; however, due to its rare use in the veterinary literature it is listed here as related to Follicular lymphoma, NOS (9690/3) instead.
		Low-grade B-cell lymphoma, centroblastic-centrocytic, follicular	Related		This term is used in the updated Kiel classification and has been proposed to be equivalent to Follicular lymphoma grade I/II by Ponce et al. (2010).
		Follicular (center cell) lymphoma, grade 3	Related		This term is only listed in the 2002 WHO animal classification. This entity is coded with 9698/3 (Follicular lymphoma, grade 3) in ICD-O-3.2; however, due to its rare use in the veterinary literature, it is listed here as related to Follicular lymphoma, NOS (9690/3) instead.
		High-grade B-cell lymphoma, centroblastic monomorphic, follicular subtype	Synonym		This term is used in the updated Kiel classification and has been proposed to be equivalent to Follicular lymphoma grade III by Ponce et al. (2010).
9680/3	9680/3	Diffuse large B‐cell lymphoma (DLBCL)	Preferred		ICD-O-3.2 indicates a list of 27 either synonyms (n=14) or related (n=13) terms for this entity, several of which have been previously used in veterinary medicine.
		Diffuse large B-cell (noncleaved, cleaved) lymphoma	Synonym		In the 2002 WHO animal classification this entity is indicated as a type of Large B-cell lymphoma, corresponding to the human DLBCL.
		High-grade B-cell lymphoma, centroblastic monomorphic, diffuse subtype	Related		In the 2002 WHO animal classification this entity is indicated as a type of Large B-cell lymphoma, corresponding to the human DLBCL.
		High-grade B-cell lymphoma centroblastic polymorphic	Related		In the 2002 WHO animal classification this entity is indicated as a type of Large B-cell lymphoma, corresponding to the human DLBCL.
9684/3	9684/3	Large cell immunoblastic lymphoma	Preferred		The preferred term in ICD-O-3.2 is Malignant lymphoma, large B-cell, diffuse, immunoblastic, NOS. This entity is indicated as a morphological variant of DLBCL in the 2017 WHO human classification and as a type of Large cell lymphoma in the 2002 WHO animal classification.
		High-grade B-cell lymphoma, immunoblastic	Synonym		This term is used in the updated Kiel classification and has been proposed as equivalent to a subtype of DLBCL by Ponce et al. (2010).
9688/3	9688/3	T‐cell‐rich large B‐cell lymphoma	Preferred		This term is indicated as a subtype of DLBCL by Meuten (2017).
		T‐cell‐rich B‐cell lymphoma	Synonym		This term is indicated as a type of Large cell lymphoma in the 2002 WHO animal classification.
9679/3	9679/3	Mediastinal large B-cell lymphoma	Preferred
		Primary mediastinal (thymic) B-cell lymphoma	Synonym		This term is indicated as a subtype of DLBCL by Meuten (2017).
		Thymic B-cell lymphoma (mediastinal B)	Synonym		This term is indicated as a type of Large cell lymphoma in the 2002 WHO animal classification.
		High-grade anaplastic/mediastinal B-cell lymphoma	Synonym		This term is included in the updated Kiel classification and has been proposed as equivalent to Mediastinal large B-cell lymphoma - a subtype of DLBCL by Ponce et al. (2010).
9766/1	9766/1	Lymphomatoid granulomatosis	Preferred		The preferred term in ICD-O-3.2 is Angiocentric immunoproliferative lesion, while the preferred term in the 2017 WHO human classification is Lymphomatoid granulomatosis, NOS. Please note that the immunophenotype has been inconsistently reported as either T-cell or B-cell in the small number of reports of canine cases.
		Angiocentric B‐cell lymphoma (with reactive T-cells)	Synonym		Term is indicated as obsolete in the 2017 WHO human classification.
9712/3	9712/3	Intravascular large B-cell lymphoma	Preferred		This term is indicated as a type of Large cell lymphoma in the 2002 WHO animal classification and it is characterized by proliferation of lymphoid cellular clusters within the lumen of vessels. Very rare entity in the dog. The majority of canine intravascular lymphomas are of T-cell type, although non-B non-T is also reported.
9699/3	9699/3	Marginal zone lymphoma, NOS	Preferred		This term is indicated as a synonym in ICD-O-3.2 with the preferred term being Marginal zone B-cell lymphoma, NOS. Note that Meuten (2017) describes Marginal zone lymphoma as a single entity with 3 subtypes (splenic, nodal, extranodal), while Valli et al. (2011) indicate the 3 subtypes as separate entities.
9699/3	9699.1/3	Nodal marginal zone lymphoma	Preferred		This entity is indicated as a synonym of Marginal zone B-cell lymphoma, NOS (9633/3) in ICD-O-3.2. It is listed under Follicular lymphomas in the 2002 WHO animal classification.
9689/3	9689/3	Splenic marginal zone lymphoma	Preferred		This entity is listed under Follicular lymphomas in the 2002 WHO animal classification. The same term is considered a synonym in ICD-O-3.2 with the preferred term being Splenic marginal zone B-cell lymphoma.
9699/3	9699.2/3	Extranodal marginal zone lymphoma of mucosa-associated lymphoid tissue type (MALT)	Preferred		This entity is indicated as related to Marginal zone B-cell lymphoma, NOS (9699/3) in ICD-O-3.2.
9687/3	9687/3	Burkitt’s lymphoma, NOS	Preferred
		Burkitt-type lymphoma	Synonym		This term is listed in the 2002 WHO animal classification.
		High-grade B-cell lymphoma, Burkitt type	Synonym		This term is used in the updated Kiel classification and has been proposed to be equivalent to Burkitt's lymphoma by Ponce et al. (2010).
		High grade B-cell lymphoma Burkitt's-like	Related		This term is listed in the 2002 WHO animal classification and it is similar to Burkitt-type lymphoma, although with moderate variation in the nuclear size. This entity is listed by both Valli et al. (2011) and Meuten (2017) as a provisional entity.
9732/3	9732/3	Plasma cell myeloma	Preferred
		Multiple myeloma	Synonym
9734/3	9734/0	Plasmacytoma, extramedullary (cutaneous)	Preferred	C44._	Note that this tumor was often misdiagnosed in the earlier veterinary literature as a Reticulum cell sarcoma (Meuten, 2017).
		Indolent plasmacytoma	Related		This term is listed in the 2002 WHO animal classification.
9734/3	9734/1	Plasmacytoma, extramedullary (digestive tract)	Preferred
9734/3	9734/3	Plasmacytoma, extramedullary (malignant)	Preferred
		Anaplastic plasmacytoma	Synonym		This term is listed in the 2002 WHO animal classification.
		T‐CELL AND PUTATIVE NK-CELL NEOPLASMS
		Precursor T‐cell neoplasms
9837/3	9837/3	T-cell lymphoblastic lymphoma (LBL)/leukemia	Preferred		The Preferred ICD-O-3.2 term is Precursor T-cell lymphoblastic leukemia, while it is T lymphoblastic leukemia/lymphoma in the 2017 WHO human classification.
		Acute (T-cell) lymphoblastic leukemia	Synonym
		Precursor T-cell lymphoblastic lymphoma/leukemia	Synonym		This term is used in the updated Kiel classification.
		Mature (peripheral) T‐cell and NK‐cell neoplasms
9702/3	9702/3	Peripheral T-cell lymphoma, NOS	Preferred		Mature T-cell lymphoma, NOS is the preferred term in ICD-O-3.2, with Peripheral T-cell lymphoma, NOS being a synonym. However, the latter is the preferred term both in the WHO human and canine classifications.
		Mature T-cell lymphoma, NOS	Synonym
		Peripheral T-cell lymphoma, mixed lymphoid type	Related		This term is listed in the 2002 WHO animal classification only.
		Peripheral T-cell lymphoma, mixed inflammatory type	Related		This term is listed in the 2002 WHO animal classification only.
		Low-grade, pleomorphic small cell lymphoma	Related		This term is used in the updated Kiel classification.
		High-grade, pleomorphic medium and large cell (mixed) lymphoma	Related		This term is used in the updated Kiel classification.
		High-grade, pleomorphic large cell lymphoma	Related		This term is used in the updated Kiel classification.
		High-grade, plasmacytoid lymphoma	Related		This term is used in the updated Kiel classification.
		High-grade, immunoblastic lymphoma	Related		This term is used in the updated Kiel classification.
9834/3	9834/3	T-cell prolymphocytic leukemia	Preferred		This entity is indicated as a variant of T-cell chronic lymphocytic leukemia in the 2002 WHO animal classification. According to Meuten (2017), cytology is necessary in order to assess the distinctive nuclear details of this tumor in dogs.
NONE	9831.1/3	T-cell chronic lymphocytic leukemia/small (cell) lymphocytic lymphoma	Preferred		This term is listed in the 2002 WHO animal classification; the majority of CLL is of T-cell phenotype in dogs.
9831/3	9831/3	T-cell large granular lymphocytic (LGL) leukemia/lymphoma	Preferred
		NK-cell large granular lymphocytic leukemia	Related		This group might also provisionally include ICD-O-3.2's Aggressive natural killer (NK)‐cell leukemia (9948/3), which is a poorly defined entity in dogs listed by Valli et al. (2011) and Meuten (2017) as well as in the updated Kiel classification's High-grade aggressive large granular lymphoma (Ponce et al., 2010).
9702/3	9702.1/3	T‐zone lymphoma (TZL), nodal	Preferred		This term is derived from the Kiel classification and it is indicated as a synonym for Peripheral T-cell lymphoma, NOS (9702/3) in ICD-O-3.2
		Low-grade, small clear cell (T-zone) lymphoma	Synonym		This term is used in the updated Kiel classification.
		Mature (peripheral) nodal T-cell (T-zone) lymphoma	Synonym
9717/3	9717/3	Intestinal T‐cell lymphoma (enteropathy associated)	Preferred
9716/3	9716/3	γδ T‐cell lymphoma	Preferred
		Hepatosplenic T-cell lymphoma	Related
		Hepatocytotropic T-cell lymphoma	Related		Keller, S.M., Vernau, W., Hodges, J., Kass, P.H., Vilches-Moure, J.G., McElliot, V., Moore, P.F. (2013). Hepatosplenic and hepatocytotropic T-cell lymphoma: two distinct types of T-cell lymphoma in dogs. Vet Pathol, 50: 281-290. This term is not listed either in the 2017 WHO human classification or in the ICD-O-3.2.
9700/3	9700/3	Cutaneous epitheliotropic lymphoma	Preferred
		Mycosis fungoides	Synonym
		Low-grade, cutaneous T-cell lymphoma	Related		This term is used in the updated Kiel classification (Ponce et al., 2010). It might also include Sézary syndrome (9701/3)cases.
9701/3	9701/3	Sézary syndrome	Preferred
9719/3	9719/3	Angiocentric T-cell lymphoma	Preferred		The preferred term in ICD-O-3.2 is NK/T-cell lymphoma, nasal and nasal type, while Angiocentric T-cell lymphoma is indicated as an obsolete synonym. In the 2002 WHO animal classification, this entity is classified in the group of Angiotropic lymphomas.
		Intravascular lymphoma (angiocentric)	Synonym		This term is listed by Valli et al. (2017).
NONE	9712.1/3	Intravascular large T-cell lymphoma	Preferred		The majority of intravascular lymphomas in the dog are of T-cell type, although non-B non-T cases are also reported.
NONE	9712.2/3	Intravascular large cell lymphoma, non-B non-T	Preferred
9708/3	9708/3	Subcutaneous panniculitis–like T‐cell lymphoma	Preferred
9705/3	9705/3	Angioimmunoblastic T‐cell lymphoma	Preferred
		Angioimmunoblastic lymphoma	Synonym		This term is listed in the 2002 WHO animal classification.
9714/3	9714/3	Anaplastic large cell lymphoma (T-cell and null cell type), systemic	Preferred
		Anaplastic large cell lymphoma, CD30 positive	Synonym		Pittaway R., Wu Y., Szladovits B., Suárez-Bonnet A., Scurrell E.J., Garden O.A., Polton G., Priestnall S.L. (2018) Diagnosis of anaplastic large-cell lymphoma in a dog using CD30 immunohistochemistry. J Vet Diagn Invest, 30(3):455-458.
9718/3	9718/3	Anaplastic large cell lymphoma (T-cell), cutaneous	Preferred
		Non-epitheliotropic cutaneous lymphoma	Synonym
		High-grade, cutaneous T-cell lymphoma	Synonym		This term is used in the updated Kiel classification (Ponce et al., 2010).
		MYELOID NEOPLASMS
9840/3	9840/3	Acute erythroid leukemia	Preferred
		(Acute) Erythroleukemia	Synonym
		FAB M6 (M6A or M6B)	Synonym
9860/3	9860/3	Myeloid leukemia, NOS	Preferred
9861/3	9861/3	Acute myeloid leukemia, NOS	Preferred
9863/3	9863/3	Chronic myeloid leukemia, NOS	Preferred
9866/3	9866/3	Acute promyelocytic leukemia, NOS	Preferred
		FAB M3	Synonym
9867/3	9867/3	Acute myelomonocytic leukemia, NOS	Preferred
		FAB M4	Synonym
9872/3	9872/3	Acute myeloid leukemia, minimal differentiation	Preferred
		Acute myeloblastic leukemia	Synonym
		FAB M0	Synonym
9873/3	9873/3	Acute myeloid leukemia without maturation	Preferred
		FAB M1	Synonym
9874/3	9874/3	Acute myeloid leukemia with maturation	Preferred
		FAB M2, NOS	Synonym
9876/3	9876/3	Atypical chronic myeloid leukemia	Preferred
9891/3	9891/3	Acute monocytic leukemia	Preferred
		Monoblastic leukemia, NOS	Synonym
		Acute monoblastic leukemia	Synonym
		FAB M5	Synonym
9910/3	9910/3	Acute megakaryoblastic leukemia	Preferred
		Megakaryocytic leukemia	Synonym
		FAB M7	Synonym
9930/3	9930/3	Myeloid sarcoma	Preferred
		Chloroma	Synonym
9931/3	9931/3	Acute panmyelosis with myelofibrosis	Preferred
		Other leukemias
9945/3	9945/3	Chronic myelomonocytic leukemia, NOS	Preferred
9946/3	9946/3	Juvenile myelomonocytic leukemia, NOS	Preferred
		Myeloproliferative neoplasms
9950/3	9950/3	Polycythemia vera	Preferred
9960/3	9960/3	Myeloproliferative neoplasm, NOS	Preferred
9961/3	9961/3	Primary myelofibrosis	Preferred
9964/3	9964/3	Chronic eosinophilic leukemia	Preferred
		Hypereosinophilic syndrome	Synonym
		Myelodysplastic syndromes
9980/3	9980/3	Myelodysplastic syndrome with single lineage dysplasia	Preferred
9980/3	9980/3	Refractory anemia, NOS	Synonym
9982/3	9982/3	Myelodysplastic syndrome with ring sideroblasts and single lineage dysplasia	Preferred
9983/3	9983/3	Refractory anemia with excess blasts, NOS	Preferred
9985/3	9985/3	Refractory cytopenia with multilineage dysplasia	Preferred
9989/3	9989/3	Myelodysplastic syndrome, unclassifiable	Preferred
9993/3	9993/3	Myelodysplastic syndrome with ring sideroblasts and multilineage dysplasia	Preferred
		TUMORS OF THE THYMUS		C37.9
8580/3	8580/3	Thymoma	Preferred
9591/3	9591/3	Malignant lymphoma (non-Hodgkin), NOS	Preferred
		(Non-Hodgkin) Lymphoma	Synonym
		Lymphosarcoma	Synonym		[obs]
		Reticulum cell sarcoma, NOS	Synonym		[obs]
974	974	MAST CELL NEOPLASMS			/1 should be used for mast cell neoplasms unless the presence of metastasis or multiorgan involvement is documented (justifying the adoption of /3).
9740/1	9740/1	Mast cell tumor, NOS	Preferred	C44._ or C49._ and others	In ICD-O-3.2 Mastocytoma, NOS is the Preferred term, while Mast cell tumor, NOS is indicated as a Synonym. The latter term should be used to code Mast cell tumors (MCTs) localized in the skin and/or subcutis either where the exact origin is uncertain or when the tumors have not been graded; it should also be used to code oral, mucocutaneous or perioral (haired muzzle) as well as solitary tumors f…
		Mastocytoma	Synonym		[obs]
9740/1	9740.0/1	Subcutaneous mast cell tumor	Preferred	C49._	This term defines a subtype of MCT originating in the subcutis in dogs.
9740/1	9740.1/1	Cutaneous mast cell tumor grade Patnaik I	Preferred	C44._	The terms 9740.1 through 9740.9 are proposed in order to account for both currently widely used grading systems for cutaneous MCTs; use 9741.1 through .3 for MCTs graded only according to Patnaik, 9740.4 and .5 for MCTs graded only according to Kiupel, and 9740.6 through .9 for MCTs graded according to both.
9740/1	9740.2/1	Cutaneous mast cell tumor grade Patnaik II	Preferred	C44._	To be used for MCTs graded only according to Patnaik.
9740/1	9740.3/1	Cutaneous mast cell tumor grade Patnaik III	Preferred	C44._	To be used for MCTs graded only according to Patnaik.
9740/1	9740.4/1	Cutaneous mast cell tumor grade Kiupel low	Preferred	C44._	To be used for MCTs graded only according to Kiupel.
9740/1	9740.5/1	Cutaneous mast cell tumor grade Kiupel high	Preferred	C44._	To be used for MCTs graded only according to Kiupel.
9740/1	9740.6/1	Cutaneous mast cell tumor grade Patnaik I, Kiupel low	Preferred	C44._
9740/1	9740.7/1	Cutaneous mast cell tumor grade Patnaik II, Kiupel low	Preferred	C44._
9740/1	9740.8/1	Cutaneous mast cell tumor grade Patnaik II, Kiupel high	Preferred	C44._
9740/1	9740.9/1	Cutaneous mast cell tumor grade Patnaik III, Kiupel high	Preferred	C44._
NONE	9741.1/3	Systemic mastocytosis, NOS	Preferred		In ICD-O-3.2 the preferred term Malignant mastocytosis, and synonym Systemic tissue mast cell disease, are assigned code 9741/3. These entities were grouped under a new code due to the differences between humans and dogs, and the fact that systemic mastocytosis is poorly defined in the veterinary medical literature and primary mast cell leukemia is exceedingly rare. Code 9741.1/3 should only be u…
		Systemic (extracutaneous) mast cell tumor	Synonym
		Visceral mastocytosis	Synonym
9742/3		Mast cell leukemia	Related
	975	NEOPLASMS OF HISTIOCYTES AND ACCESSORY LYMPHOID CELLS
NONE	9751.1/0	Canine cutaneous histiocytoma	Preferred
9751/1	9751/1	Cutaneous Langerhans cell histiocytosis	Preferred	C44._	The preferred term in ICD-O-3.2 is Langerhans cell histiocytosis, NOS. This code should be used for tumors restricted to the skin.
9751/3	9751/3	Cutaneous Langerhans cell histiocytosis (disseminated, systemic)	Preferred		The preferred term in ICD-O-3.2 is Langerhans cell histiocytosis, disseminated. This code should be used for tumors showing metastases to the regional lymph nodes or beyond.
9755/3	9755/3	Histiocytic sarcoma	Preferred
		Malignant histiocytosis	Synonym		[obs]
		Hemophagocytic histiocytic sarcoma	Related

## Sheet: 8_Ocular and otic tumors
Table S8. Vet-ICD-O-canine-1, First Edition
ICD-O-3.2 code	Vet-ICD-O-1 code	Veterinary term	Level	Topography	Notes/sources
		OCULAR AND OTIC TUMORS
		OCULAR TUMORS
		TUMORS OF THE EYELID		C44.1
		Epithelial tumors
		Benign
8100/0	8100/0	Trichoepithelioma, NOS	Preferred		Refer to the chapter on epithelial and melanocytic tumors of the skin for further codes of follicular tumors.
8100/0	8105.1/0	Trichoblastoma, NOS	Preferred		Refer to the chapter on epithelial and melanocytic tumors of the skin for explanations and further codes.
8410/0	8410/0	Sebaceous adenoma	Preferred		Sebaceoma is the ICD-O-3.2 preferred term.
		Sebaceous gland adenoma	Synonym
		Sebaceous ductal adenoma	Related
NONE	8410.1/0	Meibomian adenoma	Preferred
		Meibomian gland adenoma	Synonym
		Meibomian ductal adenoma	Related
NONE	8410.1/1	Meibomian gland epithelioma	Preferred
8052/0	8052/0	Squamous papilloma	Preferred
		Squamous cell papilloma	Synonym
		Malignant
NONE	8410.1/3	Meibomian gland adenocarcinoma	Preferred
8070/3	8070/3	Squamous cell carcinoma, NOS	Preferred
		Conventional squamous cell carcinoma	Synonym
		Miscellaneous tumors
8720/3	8720/3	Melanoma, NOS	Preferred
		Melanoma, malignant, NOS	Synonym
NONE	9751.1/0	Canine cutaneous histiocytoma	Preferred
9740/1	9740/1	Mast cell tumor, NOS	Preferred		Refer to the chapter on hematopoietic tumors for further information on the grading. Mastocytoma, NOS is the ICD-O-3.2 preferred term.
		Mastocytoma, NOS	Synonym		[obs]
		TUMORS OF THE CONJUNCTIVA AND OF THE THIRD EYELID (OR NICTITATING MEMBRANE)		C69.0, C69.01
		Epithelial tumors
		Benign
8052/0	8052/0	Squamous papilloma, NOS	Preferred
		Squamous cell papilloma, NOS	Synonym
		Reactive papilloma	Related
		Malignant
8070/3	8070/3	Squamous cell carcinoma, NOS	Preferred
		Conventional squamous cell carcinoma	Synonym
8140/3	8140/3	Adenocarcinoma, NOS	Preferred	C69.01	Adenocarcinoma of the third eyelid.
		Mesenchymal tumors
9120/0	9120/0	Hemangioma, NOS	Preferred
9141/0	9141/0	Angiokeratoma	Preferred
9120/3	9120/3	Hemangiosarcoma, NOS	Preferred
		Miscellaneous tumors
8720/3	8720/3	Melanoma, NOS	Preferred
		Melanoma, malignant, NOS	Synonym
9591/3	9591/3	Malignant lymphoma (non-Hodgkin), NOS	Preferred
		(Non-Hodgkin) Lymphoma	Synonym
		Lymphosarcoma	Synonym		[obs]
		Reticulum cell sarcoma, NOS	Synonym		[obs]
9740/1	9740/1	Mast cell tumor, NOS	Preferred		Refer to the chapter on hematopoietic tumors for information on the grading. Mastocytoma, NOS is the ICD-O-3.2 preferred term.
		Mastocytoma, NOS	Synonym		[obs]
		INTRAOCULAR TUMORS
		Epithelial tumors
		Benign
8140/0	8140/0	Adenoma, NOS	Preferred	C69.4	This is commonly referred to as iridociliary adenoma.
		Malignant
8140/3	8140/3	Adenocarcinoma, NOS	Preferred	C69.4	This is commonly referred to as iridociliary adenocarcinoma.
		Miscellaneous tumors
NONE	8720.0/0	Melanocytoma	Preferred		Ocular melanocytomas are coded 8720.0/0 with the topographic code changing according to the location of the tumor: C69.4 (Anterior uveal melanocytoma), C69.1 (Limbal or epibulbar melanocytoma), C69.3 (Choroidal melanocytoma).
		Melanoma, benign, NOS	Synonym
8720/3	8720/3	Melanoma, NOS	Preferred
		Melanoma, malignant, NOS	Synonym
NONE	9540.1/1	Uveal Schwannoma of blue-eyed dogs	Preferred	C69.4
		Spindle cell tumor of blue-eyed dog	Synonym	C69.4	[obs]
9473/3	9473/3	CNS embryonal tumor, NOS	Preferred
		Primitive neuroectodermal tumor, NOS	Synonym
		PNET, NOS	Synonym
		Central primitive neuroectodermal tumor	Related
		CPNET	Synonym
9501/3	9501/3	Medulloepithelioma	Preferred	C69.9
9591/3	9591/3	Malignant lymphoma (non-Hodgkin), NOS	Preferred	C69.4
		(Non-Hodgkin) Lymphoma	Synonym
		Lymphosarcoma	Synonym		[obs]
		Reticulum cell sarcoma, NOS	Synonym		[obs]
		TUMORS OF THE ORBIT		C69.5, C69.6
		Epithelial tumors
8140/0	8140/0	Adenoma, NOS	Preferred	C69.5, C69.6	This is commonly referred to as lacrimal adenoma (C69.5) and canine lobular orbital adenoma (C69.6)
8140/3	8140/3	Adenocarcinoma, NOS	Preferred	C69.5	This is commonly referred to as lacrimal adenocarcinoma.
		Mesenchymal tumors
8880/0	8880/0	Hibernoma	Preferred	C69.6
8815/1	8815/1	Hemangiopericytoma	Preferred	C69.6	Solitary fibrous tumor, NOS is the ICD-O-3.2 preferred term. This is commonly referred to as Orbital/retrobulbar hemangiopericytoma. Very rare tumor in dogs: this term and code should be used for tumors unequivocally diagnosed as such.
NONE	8815.1/1	Canine perivascular wall tumor, NOS	Preferred	C69.6	In human medicine the generic term of perivascular wall tumors does not exist while in veterinary medicine it is extensively used since the identification of each subtype is difficult. Thus, new code for perivascular wall tumors and for each subtype were created.
8810/3	8810/3	Fibrosarcoma, NOS	Preferred	C69.6	This is commonly referred to as Orbital/retrobulbar fibrosarcoma
8850/3	8850/3	Liposarcoma, NOS	Preferred	C69.6	This is commonly referred to as Orbital/retrobulbar liposarcoma.
9120/3	9120/3	Hemangiosarcoma, NOS	Preferred	C69.6	This is commonly referred to as Orbital/retrobulbar hemangiosarcoma.
8900/3	8900/3	Rhabdomyosarcoma, NOS	Preferred	C69.6
		Tumors of Bone
NONE	9210.1/3	Multilobular tumor of bone	Preferred	C69.6
		Multilobular osteosarcoma	Synonym		[obs]
		Multilobular sarcoma of bone	Synonym		[obs]
		Chondroma rodens	Synonym		[obs]
		Calcifying aponeurotic fibroma	Synonym		[obs]
		Multilobular osteoma	Synonym		[obs]
		Multilobular chondroma	Synonym		[obs]
		Multilobular osteochondrosarcoma	Synonym		[obs]
		Cartilage analogue of fibromatosis	Synonym		[obs]
		Nervous tissue tumors
9530/0	9530.0/1	Meningioma, NOS	Preferred
9400/3	9400/3	Astrocytoma, NOS	Preferred	C69.2, C72.3	Glioma/astrocytoma of the optic nerve or retina.
		Astrocytic glioma	Synonym
		Astroglioma	Synonym
9560/0	9540.0/0	Schwannoma, NOS	Preferred		Orbital/retrobulbar.
		Miscellaneous tumors
9580/0	9580/0	Granular cell tumor, NOS	Preferred	C69.6	This is commonly referred to as Orbital/retrobulbar granular cell tumor.
		OTIC TUMORS
		TUMORS OF THE INTERNAL EAR (OR INNER EAR)		C30.1
		Epithelial tumors
8070/3	8070/3	Squamous cell carcinoma, NOS	Preferred	C30.11
		Conventional squamous cell carcinoma	Synonym
8140/3	8140/3	Adenocarcinoma, NOS	Preferred	C30.11
		Miscellaneous tumors
9563/0	9563/1	Nerve sheath tumor, NOS	Preferred	C72.5
		Hybrid nerve sheath tumor	Related
9591/3	9591/3	Malignant lymphoma, non-Hodgkin, NOS	Preferred
		(Non-Hodgkin) Lymphoma	Synonym
		Lymphosarcoma	Synonym		[obs]
		Reticulum cell sarcoma, NOS	Synonym		[obs]
		TUMORS OF THE MIDDLE EAR		C30.1
		Epithelial tumors	Preferred
8260/0	8260/0	Papillary adenoma	Preferred
8070/3	8070/3	Squamous cell carcinoma, NOS	Preferred
		Conventional squamous cell carcinoma	Synonym
8560/3	8560/3	Adenosquamous carcinoma	Preferred
		Mixed adenocarcinoma and squamous cell carcinoma	Synonym
8140/3	8140/3	Adenocarcinoma, NOS	Preferred		This code should be applied to adenocarcinomas occurring within the middle ear, presumably originating from the respiratory-like epithelium found within the dorsal portion of the tympanic cavity.
		Mesenchymal tumors
8810/0	8810/0	Fibroma, NOS	Preferred
8810/3	8810/3	Fibrosarcoma, NOS	Preferred
9180/3	9180/3	Osteosarcoma, NOS	Preferred
		Miscellaneous tumors
9591/3	9591/3	Malignant lymphoma (non-Hodgkin), NOS	Preferred
		(Non-Hodgkin) Lymphoma	Synonym
		Lymphosarcoma	Synonym		[obs]
		Reticulum cell sarcoma, NOS	Synonym		[obs]
8720/3	8720/3	Melanoma, NOS	Preferred
		Melanoma, malignant, NOS	Synonym
8690/3	8690/3	Middle ear paraganglioma	Preferred	C75.5
		Jugulotympanic paraganglioma	Synonym
		TUMORS OF THE EXTERNAL EAR		C44.2
		Epithelial tumors
		Benign
8100/3	8105.1/0	Trichoblastoma, NOS	Preferred		Refer to the chapter on epithelial and melanocytic tumors of the skin for further codes of follicular tumors.
8100/0	8100/0	Trichoepithelioma, NOS	Preferred		Refer to the chapter on epithelial and melanocytic tumors of the skin for explanations and further codes.
8050/0	8050/0	Papilloma, NOS	Preferred
8420/0	8420/0	Ceruminous adenoma	Preferred
		Malignant
8420/3	8420/3	Ceruminous adenocarcinoma	Preferred
8070/3	8070/3	Squamous cell carcinomas, NOS	Preferred
		Conventional squamous cell carcinoma	Synonym
8010/3	8010/3	Carcinomas, NOS	Preferred
		Epithelial tumor, malignant	Synonym
		Mesenchymal tumors
8900/0	8900/0	Rhabdomyoma, NOS	Preferred	C44.2	This is commonly referred to as Pinnal rhabdomyoma.
9120/3	9120/3	Hemangiosarcoma, NOS	Preferred
		Miscellaneous tumors
NONE	9751.1/0	Canine cutaneous histiocytoma	Preferred
9734/0	9734/0	Plasmacytoma, extramedullary (cutaneous)	Preferred
		Indolent plasmacytoma	Related
9740/1	9740/1	Mast cell tumor, NOS	Preferred		Refer to the chapter on hematopoietic tumors for further information on the grading. Mastocytoma, NOS is the ICD-O-3.2 preferred term.
		Mastocytoma, NOS	Synonym		[obs]

[truncated: 4 more sheets: 9_Tumors of the alimentary syst, 10_Tumors of the urinary tract, 11_Mammary gland tumors, 12_Tumors of the endocrine sys]
